# Supplementary material for: Characterization and Fate of a Septanosyl Ferrier Cation in the Gas and Solution Phases
Source: J Org Chem. 2023 Apr 24;88(9):5543–53. doi: 10.1021/acs.joc.3c00079 (PMC10167658; doi:10.1021/acs.joc.3c00079)
Supplement: Supplementary file 2 — jo3c00079_si_002.xyz [file jo3c00079_si_002.xyz]

C4_C3_NGP/conf_0
Charge=+1, Multiplicity=+1
C         -0.80281       -1.43523       -0.43972
O         -0.20661       -2.37219       -1.33577
C          0.97496       -2.87553       -0.98999
C          1.85351       -2.51115       -0.03814
C          1.92332       -1.36257        0.88344
C          0.84591       -0.28649        0.93563
O          1.62833        0.93584        1.13339
C          2.82031        0.72036        0.70590
O          3.11592       -0.49005        0.46421
C          3.75188        1.82552        0.48683
H          3.65554        2.55564        1.29239
H          4.77256        1.46165        0.39217
H          3.43383        2.31260       -0.44432
C          0.07960       -0.18461       -0.36967
O         -0.66684        1.01255       -0.43343
C         -0.06023        2.06863       -1.04414
O          1.07756        2.01946       -1.43186
C         -0.98904        3.22796       -1.13995
H         -1.29821        3.53373       -0.13706
H         -0.49437        4.05355       -1.64648
H         -1.88994        2.93537       -1.68449
H          0.77732       -0.19929       -1.21385
H          0.16745       -0.36435        1.78426
H          2.21918       -1.67795        1.88670
H          2.70960       -3.17243        0.04495
H          1.21085       -3.73819       -1.60494
C         -2.21537       -1.25869       -0.99614
O         -3.08003       -0.31888       -0.37177
C         -3.02306       -0.06958        0.94358
O         -2.17847       -0.52701        1.67669
C         -4.13152        0.83750        1.36265
H         -4.25151        1.65544        0.65082
H         -5.06766        0.27155        1.36976
H         -3.93630        1.21605        2.36380
H         -2.69215       -2.24225       -0.96957
H         -2.14965       -0.93974       -2.03767
H         -0.85023       -1.91572        0.54001
 
C4_C3_NGP/conf_1
Charge=+1, Multiplicity=+1
C         -0.49162       -1.31572        0.73842
O         -1.39716       -0.91335        1.74823
C         -1.35329        0.33052        2.25394
C         -1.02583        1.49132        1.68257
C         -0.75338        1.83404        0.27389
C         -0.53901        0.79312       -0.83812
O          0.88778        0.98500       -1.19416
C          1.34792        2.01938       -0.58899
O          0.55801        2.59166        0.22220
C          2.70647        2.50576       -0.82739
H          2.90714        2.51437       -1.90062
H          2.83413        3.49388       -0.39050
H          3.39315        1.78673       -0.36381
C         -0.74372       -0.70751       -0.63581
O         -2.00109       -1.16358       -1.12327
C         -3.11461       -0.44909       -0.83320
O         -3.05468        0.65172       -0.34746
C         -4.35068       -1.18979       -1.20113
H         -4.23201       -1.68643       -2.16510
H         -4.52740       -1.96530       -0.44960
H         -5.19617       -0.50532       -1.21561
H         -0.02269       -1.18569       -1.30491
H         -1.07865        1.09217       -1.73524
H         -1.47621        2.57667       -0.06165
H         -1.11024        2.35909        2.32854
H         -1.69409        0.33112        3.28444
C          0.94148       -1.18608        1.24107
O          1.77989       -1.90803        0.34717
C          2.96186       -1.35065        0.00533
O          3.27397       -0.23531        0.34113
C          3.78943       -2.28898       -0.80337
H          4.23076       -3.03002       -0.12983
H          3.17653       -2.82923       -1.52608
H          4.58978       -1.74329       -1.29898
H          0.99865       -1.65442        2.22670
H          1.28508       -0.15596        1.33409
H         -0.70159       -2.38107        0.61408
 
C4_C3_NGP/conf_2
Charge=+1, Multiplicity=+1
C         -1.12674       -0.61552       -0.76863
O         -0.88465       -1.56846       -1.80122
C         -0.05740       -2.56650       -1.50412
C          0.76627       -2.75678       -0.45584
C          1.19047       -1.90087        0.66920
C          0.67196       -0.47898        0.85911
O          1.86514        0.23641        1.31357
C          2.89797       -0.41876        0.92268
O          2.68200       -1.59117        0.48582
C          4.22914        0.18383        0.95824
H          4.27056        0.87948        0.10975
H          4.34597        0.76884        1.87220
H          5.00305       -0.57446        0.86219
C          0.18759        0.11689       -0.44889
O          0.03694        1.51551       -0.35212
C          1.11473        2.26316       -0.72324
O          2.16523        1.76536       -1.03451
C          0.78939        3.71500       -0.68937
H          0.28814        3.96962        0.24632
H          1.69940        4.29796       -0.81303
H          0.09812        3.94571       -1.50519
H          0.91166       -0.09748       -1.24206
H         -0.07468       -0.36188        1.64388
H          1.19086       -2.45565        1.61035
H          1.26043       -3.72276       -0.45703
H         -0.11773       -3.34418       -2.25872
C         -2.30212        0.26332       -1.17811
O         -3.47186       -0.01132       -0.41024
C         -3.37810        0.25292        0.90610
O         -2.33109        0.56948        1.42244
C         -4.69060        0.10411        1.59587
H         -4.54294        0.10597        2.67373
H         -5.33330        0.94435        1.31743
H         -5.19279       -0.80931        1.27279
H         -2.57429        0.03523       -2.20776
H         -2.05107        1.31861       -1.08199
H         -1.43042       -1.19738        0.10910
 
C4_C3_NGP/conf_3
Charge=+1, Multiplicity=+1
C          1.02675       -0.88046       -1.48060
O          0.85896       -2.28136       -1.25878
C          0.68071       -2.72571        0.01725
C         -0.46449       -2.58411        0.68062
C         -1.64683       -1.91129        0.09460
C         -1.40469       -0.82461       -0.95254
O         -2.49149        0.11159       -0.64186
C         -2.82085       -0.06151        0.58606
O         -2.35079       -1.10938        1.14287
C         -3.67686        0.88568        1.29336
H         -3.01685        1.69690        1.62781
H         -4.40807        1.31033        0.60425
H         -4.15186        0.41334        2.15097
C         -0.06982       -0.09863       -0.76250
O         -0.08384        1.19921       -1.31395
C         -0.38020        2.21068       -0.44527
O         -0.86483        1.99245        0.63511
C         -0.01389        3.53378       -1.00782
H         -0.57147        4.32017       -0.50294
H          1.05452        3.67607       -0.81515
H         -0.17358        3.56475       -2.08582
H          0.13653       -0.02447        0.30805
H         -1.56713       -1.15586       -1.97643
H         -2.40950       -2.62685       -0.23038
H         -0.58318       -3.04187        1.65569
H          1.51605       -3.28465        0.42809
C          2.42748       -0.40959       -1.15361
O          2.72822       -0.55961        0.23131
C          2.67719        0.55937        0.99608
O          2.28697        1.61573        0.57286
C          3.16855        0.29007        2.37802
H          2.89577        1.11630        3.03118
H          2.76936       -0.65310        2.75471
H          4.25815        0.19630        2.35210
H          2.54194        0.63374       -1.45480
H          3.14141       -1.03497       -1.69112
H          0.88394       -0.75727       -2.55852
 
C4_C3_NGP/conf_4
Charge=+1, Multiplicity=+1
C         -0.52318       -1.32506        0.70557
O         -1.44974       -0.94283        1.70510
C         -1.40024        0.28497        2.24641
C         -1.01823        1.45135        1.72208
C         -0.66958        1.82515        0.33875
C         -0.52666        0.82190       -0.82109
O          0.88357        1.00446       -1.23927
C          1.42513        1.94191       -0.55345
O          0.70211        2.46812        0.34806
C          2.77847        2.42776       -0.83337
H          3.28996        1.75760       -1.51808
H          2.69065        3.43050       -1.26616
H          3.33115        2.50502        0.10393
C         -0.75245       -0.68135       -0.65695
O         -2.01602       -1.10375       -1.15918
C         -3.11757       -0.37552       -0.85392
O         -3.03944        0.71218       -0.34203
C         -4.36550       -1.08510       -1.24298
H         -4.55790       -1.87593       -0.51156
H         -5.19874       -0.38559       -1.24234
H         -4.25298       -1.55948       -2.21884
H         -0.03647       -1.15564       -1.33426
H         -1.09990        1.16235       -1.68030
H         -1.31670        2.64309        0.02166
H         -1.10574        2.30230        2.38939
H         -1.78606        0.26605        3.26068
C          0.89811       -1.21306        1.24493
O          1.76083       -1.93525        0.37523
C          2.91129       -1.34043       -0.00872
O          3.16742       -0.19017        0.24795
C          3.78241       -2.28673       -0.76068
H          3.19692       -2.87784       -1.46652
H          4.57164       -1.73856       -1.27096
H          4.23523       -2.98392       -0.04926
H          0.92296       -1.69310        2.22609
H          1.24781       -0.18715        1.35800
H         -0.73365       -2.38647        0.55217
 
C4_C3_NGP/conf_5
Charge=+1, Multiplicity=+1
C          0.04380       -1.17405        0.15970
O          0.69669       -0.28259        1.06443
C         -0.05161        0.03166        2.16143
C         -0.90930        1.04351        2.09705
C         -1.05290        1.79746        0.82541
C         -1.13836        1.01284       -0.50708
O          0.07292        1.42073       -1.21411
C          0.72663        2.26337       -0.49939
O          0.18654        2.60578        0.60059
C          2.01897        2.78415       -0.93030
H          2.28213        3.67218       -0.35952
H          2.74872        1.98057       -0.74940
H          2.00179        2.98037       -2.00347
C         -1.18408       -0.51805       -0.48021
O         -2.34914       -0.92645        0.22330
C         -3.51990       -0.88455       -0.48767
O         -3.56662       -0.41297       -1.58923
C         -4.63849       -1.49304        0.28372
H         -4.61271       -1.17148        1.32604
H         -5.58616       -1.22922       -0.18114
H         -4.52395       -2.58107        0.27214
H         -1.27696       -0.84020       -1.52384
H         -1.97376        1.36051       -1.11462
H         -1.84828        2.53777        0.88846
H         -1.48341        1.35065        2.96147
H          0.12624       -0.56485        3.05287
C          1.05829       -1.57167       -0.90075
O          2.23896       -2.06397       -0.29589
C          3.26989       -1.19852       -0.18008
O          3.21961       -0.06439       -0.58710
C          4.43589       -1.84105        0.48920
H          4.73426       -2.73439       -0.06418
H          5.26367       -1.13762        0.54253
H          4.15007       -2.16242        1.49379
H          1.29865       -0.73110       -1.55341
H          0.64393       -2.38789       -1.49601
H         -0.28895       -2.06333        0.70613
 
C4_C3_NGP/conf_6
Charge=+1, Multiplicity=+1
C         -0.21204       -1.42202       -0.47781
O          0.28429       -1.70893        0.82207
C          0.20437       -0.96093        1.91505
C         -0.14775        0.31050        2.15434
C         -0.52557        1.39179        1.24558
C         -0.93429        1.11055       -0.20358
O          0.16849        1.65617       -0.99180
C          0.98011        2.28301       -0.21366
O          0.68375        2.29731        1.01609
C          2.16053        2.97130       -0.74045
H          2.24257        3.95715       -0.27920
H          3.03033        2.37626       -0.44447
H          2.10920        3.04592       -1.82467
C         -1.24753       -0.32378       -0.61736
O         -2.39162       -0.71947        0.12710
C         -3.60417       -0.33135       -0.38503
O         -3.67668        0.38103       -1.34626
C         -4.72611       -0.91614        0.39858
H         -4.79701       -1.98410        0.17231
H         -4.54040       -0.82067        1.46967
H         -5.65741       -0.42737        0.12041
H         -1.51197       -0.28008       -1.68199
H         -1.80397        1.70662       -0.48477
H         -1.23152        2.07100        1.72155
H         -0.10973        0.59068        3.20084
H          0.49722       -1.56672        2.76791
C          0.94571       -1.26690       -1.49584
O          2.14563       -1.84110       -1.01349
C          2.88463       -1.05066       -0.22172
O          2.56431        0.08977        0.03591
C          4.10411       -1.74727        0.27167
H          3.80462       -2.58260        0.91038
H          4.66163       -2.16775       -0.56790
H          4.72550       -1.05463        0.83474
H          1.12428       -0.22817       -1.76308
H          0.69251       -1.82423       -2.39733
H         -0.75308       -2.33825       -0.72994
 
C4_C3_NGP/conf_7
Charge=+1, Multiplicity=+1
C         -0.39508        1.62024       -0.84313
O         -0.05020        2.64317        0.08804
C          1.18960        2.92713        0.45400
C          2.36575        2.29460        0.28914
C          2.69035        0.99878       -0.29999
C          1.65145        0.16244       -1.01515
O          2.11328       -1.20069       -0.72809
C          2.75854       -1.16580        0.38682
O          3.07402       -0.01239        0.80855
C          3.06124       -2.39773        1.11278
H          2.11410       -2.73523        1.55414
H          3.38848       -3.16759        0.41083
H          3.80187       -2.22038        1.88929
C          0.23420        0.27528       -0.47542
O         -0.52386       -0.76037       -1.06987
C         -0.70781       -1.89402       -0.32491
O         -0.21127       -2.02110        0.76375
C         -1.57373       -2.86423       -1.04180
H         -1.20442       -3.02064       -2.05752
H         -1.60274       -3.80337       -0.49372
H         -2.57957       -2.44054       -1.11766
H          0.22392        0.15924        0.61322
H          1.68097        0.27104       -2.09863
H          3.61882        1.04250       -0.87473
H          3.22048        2.83488        0.67990
H          1.19810        3.87456        0.98503
C         -1.90733        1.56355       -0.83454
O         -2.33810        1.14916        0.45441
C         -3.25773        0.15180        0.51980
O         -3.66305       -0.42672       -0.45172
C         -3.64771       -0.11218        1.93581
H         -4.41844       -0.87923        1.96444
H         -2.77275       -0.44129        2.50261
H         -4.01159        0.80690        2.40001
H         -2.27570        0.87835       -1.59827
H         -2.29352        2.56839       -1.01957
H         -0.06495        1.94467       -1.84031
 
C4_C3_NGP/conf_8
Charge=+1, Multiplicity=+1
C          0.51214        1.60497       -0.09636
O         -0.13104        2.53177       -0.96347
C         -1.39731        2.88040       -0.77037
C         -2.37234        2.36155       -0.00292
C         -2.44151        1.14628        0.81551
C         -1.23691        0.24895        1.03811
O         -1.84899       -1.08103        1.08962
C         -2.94808       -1.03392        0.42110
O         -3.36762        0.12674        0.12598
C         -3.63082       -2.25911        0.01189
H         -3.59178       -2.99196        0.82003
H         -4.65305       -2.05133       -0.29639
H         -3.05227       -2.66263       -0.82996
C         -0.23499        0.26793       -0.10366
O          0.66344       -0.81022        0.04557
C          0.36865       -1.94077       -0.67114
O         -0.64941       -2.03661       -1.30488
C          1.44703       -2.95256       -0.54204
H          1.15624       -3.86395       -1.05937
H          2.36890       -2.54449       -0.96635
H          1.64165       -3.15772        0.51348
H         -0.75776        0.16457       -1.06126
H         -0.75579        0.39854        2.00374
H         -2.97516        1.32806        1.75152
H         -3.29804        2.92616       -0.02277
H         -1.62796        3.76275       -1.35952
C          1.94547        1.51876       -0.59859
O          2.77024        1.09821        0.47352
C          3.59723        0.04432        0.25127
O          3.62847       -0.55609       -0.78790
C          4.43538       -0.22865        1.45541
H          5.13109        0.60138        1.60508
H          3.81142       -0.29549        2.34889
H          4.99663       -1.14902        1.30906
H          2.25167        2.52322       -0.89841
H          2.04522        0.84009       -1.44719
H          0.52468        2.04084        0.91270
 
C4_C3_NGP/conf_9
Charge=+1, Multiplicity=+1
C          0.82047       -0.12551        1.20364
O          1.20578       -1.31581        1.88245
C          0.40737       -2.37812        1.90792
C         -0.58012       -2.76236        1.08240
C         -0.96160       -2.22764       -0.22522
C         -0.06826       -1.27902       -1.00509
O         -1.06864       -0.56955       -1.81821
C         -2.20919       -0.64379       -1.22865
O         -2.26957       -1.43261       -0.22922
C         -3.38779        0.04176       -1.76065
H         -3.08835        0.94461       -2.28728
H         -3.88346       -0.64723       -2.45553
H         -4.07483        0.27075       -0.94734
C          0.82577       -0.24340       -0.31829
O          2.14740       -0.54606       -0.75193
C          2.96965        0.53690       -0.91670
O          2.58307        1.65464       -0.71733
C          4.33219        0.11422       -1.34236
H          4.92946        0.99421       -1.57059
H          4.80309       -0.45215       -0.53424
H          4.27267       -0.54365       -2.21169
H          0.54865        0.74012       -0.70941
H          0.54920       -1.83257       -1.71053
H         -1.23037       -3.06195       -0.87881
H         -1.07656       -3.68335        1.36405
H          0.66161       -3.01852        2.74769
C         -0.43234        0.46387        1.85440
O         -0.44129        1.87516        1.66833
C         -1.13377        2.36334        0.63277
O         -1.73265        1.64838       -0.14230
C         -1.03863        3.84573        0.55052
H         -1.78603        4.22725       -0.14179
H         -1.15477        4.29465        1.53780
H         -0.04001        4.10637        0.18546
H         -0.34526        0.30958        2.93013
H         -1.36981        0.03209        1.50602
H          1.62948        0.57073        1.43356
 
C4_C3_NGP/conf_10
Charge=+1, Multiplicity=+1
C         -1.10196       -0.23346       -0.33999
O         -1.19077       -1.18707       -1.39317
C         -0.53662       -2.33462       -1.27485
C          0.43367       -2.72881       -0.42871
C          1.22400       -2.00979        0.57833
C          0.97038       -0.55353        0.93733
O          2.32294       -0.05034        1.18301
C          3.14640       -0.79072        0.52729
O          2.67351       -1.87268        0.06503
C          4.52920       -0.36695        0.31597
H          5.14407       -1.19836       -0.02132
H          4.49541        0.41886       -0.45008
H          4.92171        0.08133        1.23077
C          0.34618        0.24446       -0.19430
O          0.40845        1.62710        0.09624
C          1.48047        2.30430       -0.41428
O          2.36472        1.74468       -1.00584
C          1.36757        3.76146       -0.13708
H          2.28121        4.26479       -0.44521
H          0.51844        4.16978       -0.69219
H          1.17349        3.93014        0.92424
H          0.88332        0.05457       -1.12963
H          0.42370       -0.42327        1.87058
H          1.36906       -2.61561        1.47588
H          0.72208       -3.76851       -0.53928
H         -0.89979       -3.04984       -2.00658
C         -2.08522        0.87858       -0.65153
O         -3.41899        0.39828       -0.63645
C         -3.94887        0.18710        0.59253
O         -3.29955        0.31426        1.59923
C         -5.38665       -0.19713        0.50499
H         -5.73176       -0.54602        1.47592
H         -5.97115        0.67707        0.20451
H         -5.53265       -0.96408       -0.25762
H         -1.91822        1.26138       -1.65926
H         -1.96300        1.67833        0.07874
H         -1.42968       -0.72991        0.58191
 
C4_C3_NGP/conf_11
Charge=+1, Multiplicity=+1
C         -0.58846       -1.16141       -0.30926
O         -0.17625       -1.41385        1.02754
C         -0.00259       -0.54197        2.01186
C          0.01000        0.79659        2.08709
C         -0.10496        1.82239        1.05250
C         -0.60971        1.48748       -0.35494
O          0.57627        1.62506       -1.19497
C          1.54320        2.10893       -0.49416
O          1.29058        2.35278        0.72040
C          2.84870        2.39233       -1.09379
H          3.20126        3.36788       -0.75425
H          3.53712        1.62633       -0.72259
H          2.79077        2.34880       -2.17938
C         -1.29656        0.15251       -0.59838
O         -2.48903        0.26727        0.16373
C         -3.59865       -0.34233       -0.37541
O         -3.54728       -0.91495       -1.42477
C         -4.77704       -0.18625        0.52027
H         -4.93000        0.86619        0.76774
H         -5.65897       -0.59371        0.03102
H         -4.59340       -0.72027        1.45646
H         -1.55618        0.10633       -1.66395
H         -1.29870        2.26027       -0.70000
H         -0.60177        2.71091        1.43927
H          0.16135        1.18183        3.08899
H          0.14831       -1.09367        2.93552
C          0.55371       -1.44424       -1.31811
O          1.57390       -2.24052       -0.74457
C          2.50473       -1.57288       -0.05019
O          2.49286       -0.36477        0.05546
C          3.51515       -2.48999        0.54498
H          3.02130       -3.15187        1.26130
H          3.94829       -3.12350       -0.23216
H          4.29143       -1.91446        1.04402
H          0.99030       -0.53131       -1.71638
H          0.14827       -2.03004       -2.14241
H         -1.35286       -1.92487       -0.47053
 
C4_C3_NGP/conf_12
Charge=+1, Multiplicity=+1
C         -0.31081       -0.89846        0.14970
O          0.49371       -0.11692        1.03632
C         -0.22057        0.42734        2.06313
C         -0.80745        1.60587        1.88963
C         -0.68154        2.28648        0.57605
C         -0.87348        1.45965       -0.72069
O          0.43925        1.52030       -1.35443
C          1.23781        2.21781       -0.62858
O          0.73150        2.75223        0.40866
C          2.64418        2.37017       -0.98069
H          2.74681        2.49812       -2.05940
H          3.08947        3.19527       -0.42893
H          3.12911        1.41911       -0.71119
C         -1.28581       -0.00639       -0.63916
O         -2.59560        0.03223       -0.09479
C         -3.34417       -1.08763       -0.34907
O         -2.88332       -2.01511       -0.95183
C         -4.71710       -0.95979        0.21210
H         -5.24216       -0.13903       -0.28332
H         -5.25868       -1.89030        0.05725
H         -4.66747       -0.72253        1.27716
H         -1.34388       -0.38656       -1.66524
H         -1.56178        1.96902       -1.39557
H         -1.27302        3.19922        0.54067
H         -1.34599        2.09523        2.69047
H         -0.24454       -0.14084        2.99007
C          0.61560       -1.63721       -0.80082
O          1.61278       -2.33822       -0.08031
C          2.81196       -1.73334        0.04394
O          3.05534       -0.65573       -0.44194
C          3.75905       -2.57566        0.82808
H          3.89011       -3.54014        0.33164
H          4.71678       -2.06813        0.91785
H          3.34228       -2.77547        1.81805
H          1.08517       -0.95086       -1.50781
H          0.02683       -2.38055       -1.34085
H         -0.88418       -1.62478        0.73399
 
C4_C3_NGP/conf_13
Charge=+1, Multiplicity=+1
C          0.66548        1.56148        0.73345
O         -0.21775        2.68684        0.72682
C         -0.88644        2.94040       -0.43857
C         -1.97145        2.25708       -0.78787
C         -2.51502        1.18662        0.08037
C         -1.53153        0.41374        0.95762
O         -2.15191       -0.91921        0.94896
C         -2.85654       -1.01789       -0.11820
O         -3.06243        0.07423       -0.74786
C         -3.38297       -2.29811       -0.57973
H         -4.23250       -2.15142       -1.24378
H         -2.56068       -2.78466       -1.12095
H         -3.63715       -2.92448        0.27643
C         -0.12259        0.30083        0.35924
O          0.56232       -0.81676        0.89253
C          0.46126       -1.97577        0.18080
O         -0.31383       -2.10097       -0.73049
C          1.41128       -3.00737        0.67634
H          1.69889       -2.82816        1.71151
H          0.97230       -3.99712        0.55698
H          2.30408       -2.95776        0.04578
H         -0.18869        0.18478       -0.72596
H         -1.52133        0.73989        1.99552
H         -3.38288        1.52993        0.65384
H         -2.53287        2.52835       -1.67413
H         -0.51892        3.78359       -1.01717
C          1.87555        1.87336       -0.14131
O          3.00045        1.07001        0.17774
C          3.18289       -0.05061       -0.55243
O          2.38090       -0.43344       -1.36521
C          4.47408       -0.71154       -0.20263
H          4.59335       -1.62171       -0.78676
H          5.30256       -0.02965       -0.40860
H          4.50092       -0.93583        0.86653
H          2.17536        2.89926        0.07791
H          1.63163        1.77552       -1.20281
H          0.98987        1.47048        1.77338
 
C4_C3_NGP/conf_14
Charge=+1, Multiplicity=+1
C         -0.46418       -0.63331        1.44001
O         -1.02599        0.27972        2.36993
C         -1.11145        1.58807        2.17048
C         -0.95108        2.37666        1.09441
C         -0.65478        2.08801       -0.31152
C         -0.58608        0.65729       -0.86086
O          0.80807        0.51799       -1.29583
C          1.41441        1.64643       -1.17617
O          0.74505        2.59171       -0.66092
C          2.79921        1.81720       -1.61333
H          3.08602        2.86466       -1.55435
H          3.43150        1.19697       -0.96574
H          2.90194        1.43467       -2.63197
C         -0.97658       -0.52621        0.01483
O         -2.39318       -0.54576        0.09259
C         -3.04094       -1.14316       -0.95885
O         -2.44214       -1.52856       -1.92333
C         -4.50488       -1.22786       -0.70516
H         -5.01640       -1.51833       -1.62028
H         -4.68830       -1.97947        0.06809
H         -4.88700       -0.27624       -0.33156
H         -0.62402       -1.41609       -0.51819
H         -1.16873        0.56504       -1.77800
H         -1.27473        2.71181       -0.95597
H         -1.13609        3.42656        1.29461
H         -1.41114        2.06675        3.09814
C          1.04848       -0.60934        1.59730
O          1.56569       -1.71616        0.87234
C          2.76855       -1.56563        0.27527
O          3.35489       -0.51260        0.26516
C          3.23636       -2.84323       -0.33093
H          3.53890       -3.52273        0.47132
H          2.42951       -3.32909       -0.88225
H          4.08984       -2.65319       -0.97822
H          1.28605       -0.73208        2.65666
H          1.50427        0.32309        1.25982
H         -0.82306       -1.60255        1.79541
 
C4_C3_NGP/conf_15
Charge=+1, Multiplicity=+1
C          0.81186       -1.00883       -1.08397
O          1.04505       -2.05027       -0.14173
C          0.08134       -2.85241        0.28550
C         -1.26068       -2.78972        0.20411
C         -2.15921       -1.74853       -0.29411
C         -1.64775       -0.51776       -1.01681
O         -2.61026        0.50623       -0.59809
C         -3.08548        0.15170        0.54530
O         -2.85046       -1.04349        0.89753
C         -3.81694        1.10424        1.37847
H         -4.36166        0.59241        2.16868
H         -3.06315        1.77767        1.80743
H         -4.47997        1.70705        0.75480
C         -0.27060       -0.05175       -0.57937
O         -0.04881        1.23935       -1.11024
C         -0.22431        2.28139       -0.24446
O         -0.70471        2.12895        0.84695
C          0.26381        3.55332       -0.83949
H         -0.08589        4.39635       -0.24755
H          1.35797        3.53539       -0.83483
H         -0.05998        3.64491       -1.87753
H         -0.21549       -0.00380        0.51274
H         -1.73130       -0.58754       -2.10064
H         -3.01861       -2.17885       -0.81380
H         -1.77110       -3.65297        0.61620
H          0.51996       -3.71304        0.78198
C          2.14585       -0.31741       -1.27526
O          2.46727        0.42474       -0.10888
C          3.51086       -0.03465        0.65078
O          4.14201       -1.00878        0.36510
C          3.73274        0.86175        1.82414
H          4.20652        1.78574        1.48015
H          2.78583        1.12990        2.29582
H          4.39236        0.36941        2.53573
H          2.08538        0.37983       -2.11101
H          2.91235       -1.07105       -1.46601
H          0.51707       -1.47329       -2.03622
 
C4_C3_NGP/conf_16
Charge=+1, Multiplicity=+1
C         -0.28406       -0.57209        1.43339
O          0.34267        0.69022        1.69422
C         -0.57207        1.66579        1.96773
C         -1.14219        2.34004        0.97557
C         -0.76458        2.04061       -0.42800
C         -0.57596        0.56937       -0.87076
O          0.86141        0.47780       -1.12522
C          1.39935        1.63086       -0.96223
O          0.61183        2.58413       -0.66595
C          2.83892        1.83119       -1.10824
H          3.31998        1.29990       -0.27531
H          3.18230        1.36255       -2.03322
H          3.07939        2.89160       -1.08759
C         -0.99066       -0.56564        0.06824
O         -2.39364       -0.45939        0.28872
C         -3.19395       -0.95840       -0.70474
O         -2.73828       -1.33366       -1.74873
C         -4.62413       -0.96425       -0.28992
H         -4.78254       -1.78284        0.41849
H         -4.88612       -0.03505        0.21848
H         -5.25487       -1.12096       -1.16251
H         -0.78459       -1.49719       -0.46631
H         -1.05749        0.38802       -1.83194
H         -1.39245        2.57927       -1.13500
H         -1.84275        3.14121        1.17262
H         -0.77477        1.84804        3.02067
C          0.73788       -1.68792        1.60214
O          1.37679       -2.09677        0.39566
C          2.57715       -1.55752        0.09944
O          3.06007       -0.65349        0.73130
C          3.18852       -2.23599       -1.08111
H          2.45570       -2.35800       -1.88081
H          4.05410       -1.67401       -1.42669
H          3.51215       -3.23754       -0.78369
H          0.22017       -2.58180        1.95270
H          1.47893       -1.37630        2.34026
H         -1.05930       -0.73390        2.19078
 
C4_C3_NGP/conf_17
Charge=+1, Multiplicity=+1
C         -1.05487        0.29055        0.62223
O         -1.42762       -1.05847        0.88192
C         -1.22543       -1.96082       -0.12679
C         -0.02104       -2.46602       -0.37897
C          1.16990       -2.08487        0.41463
C          1.20500       -0.68733        1.03355
O          2.63606       -0.36675        0.91643
C          3.11975       -1.06898       -0.04307
O          2.37299       -2.00831       -0.47319
C          4.43460       -0.78687       -0.61101
H          5.11864       -0.47013        0.17795
H          4.81496       -1.64824       -1.15621
H          4.29532        0.06127       -1.29457
C          0.42469        0.36272        0.23993
O          0.87458        1.67006        0.54788
C          1.83385        2.19779       -0.26404
O          2.35658        1.55368       -1.13620
C          2.10680        3.61802        0.08441
H          2.32761        3.70754        1.15034
H          2.93767        3.98914       -0.51133
H          1.21426        4.21811       -0.11244
H          0.56928        0.17954       -0.82957
H          0.96949       -0.67154        2.09566
H          1.44512       -2.85395        1.14420
H          0.09949       -3.24437       -1.12342
H         -2.12318       -2.26338       -0.65678
C         -1.92409        0.95932       -0.42595
O         -3.25209        1.09243        0.04448
C         -4.13930        0.13996       -0.34245
O         -3.83495       -0.77863       -1.05599
C         -5.49053        0.41036        0.22666
H         -5.82890        1.40406       -0.07540
H         -6.19003       -0.34695       -0.11998
H         -5.43826        0.40136        1.31813
H         -1.90796        0.39398       -1.36263
H         -1.55378        1.97148       -0.60278
H         -1.19007        0.79716        1.58120
 
C4_C3_NGP/conf_18
Charge=+1, Multiplicity=+1
C          1.00615       -0.26446       -0.53498
O          1.40115       -1.23468        0.42671
C          0.73269       -2.37099        0.55329
C         -0.47413       -2.76226        0.10251
C         -1.54896       -2.03852       -0.58087
C         -1.39430       -0.60634       -1.06234
O         -2.73911       -0.06364       -0.86099
C         -3.30259       -0.74436        0.07643
O         -2.72314       -1.82359        0.40271
C         -4.51739       -0.25816        0.72735
H         -4.20319        0.55628        1.39340
H         -5.19087        0.16807       -0.01879
H         -4.99707       -1.05037        1.29781
C         -0.41598        0.21906       -0.24379
O         -0.55452        1.58639       -0.58175
C         -1.36672        2.33039        0.23071
O         -2.00964        1.83159        1.11464
C         -1.30864        3.77057       -0.13572
H         -2.08370        4.31588        0.39826
H         -0.32826        4.16857        0.14231
H         -1.41904        3.89610       -1.21443
H         -0.61918        0.09438        0.82535
H         -1.19447       -0.52939       -2.13033
H         -2.02282       -2.65858       -1.34557
H         -0.71806       -3.79498        0.32594
H          1.31832       -3.08271        1.12747
C          2.03168        0.85296       -0.46391
O          3.30690        0.31682       -0.74760
C          4.17697        0.21485        0.30232
O          3.90001        0.57130        1.41130
C          5.47128       -0.37255       -0.15141
H          5.29801       -1.34396       -0.61992
H          5.92536        0.27629       -0.90435
H          6.14018       -0.47796        0.69984
H          2.02774        1.30949        0.52924
H          1.80784        1.60331       -1.22150
H          1.06550       -0.74511       -1.52249
 
C4_C1_LRP/conf_0
Charge=+1, Multiplicity=+1
C          0.36180        0.80169        0.80095
O         -0.74681        0.16461        1.43377
C         -0.80320       -1.16593        1.64704
O         -1.64649       -1.77883        0.50905
C         -1.28907       -2.03663       -0.67860
O         -0.10854       -1.94638       -1.16484
C          1.07294       -1.34859       -0.49948
C          1.34096       -2.01089        0.81493
C          0.46362       -1.93143        1.80606
H          0.62973       -2.41446        2.76196
H          2.27109       -2.55329        0.92185
C          0.84554        0.17012       -0.51280
O          1.99473        0.89545       -0.94741
C          3.18649        0.64634       -0.34791
O          3.31114       -0.21821        0.47987
C          4.25055        1.55592       -0.85494
H          4.03282        2.58011       -0.53935
H          4.26557        1.54893       -1.94663
H          5.21399        1.24670       -0.45585
H          0.10890        0.37592       -1.28872
H          1.85034       -1.58750       -1.22105
C         -2.34037       -2.46793       -1.61878
H         -2.76078       -1.54751       -2.04414
H         -1.91653       -3.06563       -2.42419
H         -3.13065       -2.99916       -1.09048
H         -1.50620       -1.33709        2.45845
C         -0.09095        2.25828        0.55302
O         -1.49786        2.46782        0.58595
C         -2.29119        1.83653       -0.28639
O         -1.88878        1.02358       -1.08866
C         -3.71095        2.26522       -0.12491
H         -4.03811        2.08149        0.90113
H         -3.79235        3.34050       -0.30111
H         -4.34266        1.72575       -0.82703
H          0.28272        2.90516        1.34481
H          0.31327        2.60472       -0.40185
H          1.20276        0.79481        1.50126
 
C4_C1_LRP/conf_1
Charge=+1, Multiplicity=+1
C         -0.44958        0.28046       -1.20955
O          0.91180        0.02756       -1.55901
C          1.47981       -1.19299       -1.48710
O          2.28637       -1.25497       -0.18795
C          1.83264       -1.35947        0.99245
O          0.62975       -1.62993        1.33059
C         -0.54382       -1.73487        0.45497
C         -0.32622       -2.66049       -0.70049
C          0.60957       -2.40268       -1.60417
H          0.78727       -3.05524       -2.45169
H         -0.96248       -3.53479       -0.78001
C         -1.00841       -0.32708        0.09044
O         -2.41071       -0.44251       -0.13071
C         -3.23149        0.36815        0.62036
O         -2.79891        1.17869        1.38583
C         -4.66228        0.07855        0.32291
H         -4.90435       -0.93871        0.64169
H         -4.84350        0.13513       -0.75255
H         -5.29265        0.78953        0.85233
H         -0.81998        0.32817        0.94110
H         -1.27945       -2.14238        1.14494
C          2.78024       -1.15901        2.10243
H          3.79812       -1.37159        1.78055
H          2.70065       -0.09770        2.36883
H          2.49238       -1.75723        2.96598
H          2.31276       -1.21054       -2.18606
C         -0.58794        1.81383       -1.20171
O          0.60744        2.54418       -0.93421
C          1.34980        2.29416        0.14563
O          1.13256        1.38392        0.91577
C          2.46739        3.27622        0.26310
H          3.13226        2.98783        1.07436
H          3.01435        3.34064       -0.67952
H          2.05381        4.26781        0.46576
H         -0.88028        2.16535       -2.18972
H         -1.35585        2.10631       -0.48026
H         -1.07784       -0.11678       -2.01380
 
C4_C1_LRP/conf_2
Charge=+1, Multiplicity=+1
C         -0.21683        0.60150       -1.24357
O          1.07469        0.05366       -1.49950
C          1.31989       -1.27343       -1.52849
O          1.93269       -1.65918       -0.18362
C          1.33377       -1.76839        0.93115
O          0.07186       -1.76600        1.12662
C         -0.98480       -1.47445        0.14818
C         -0.86854       -2.30009       -1.09342
C          0.20108       -2.20323       -1.87188
H          0.31181       -2.79212       -2.77556
H         -1.68455       -2.97086       -1.33863
C         -1.02234        0.04168       -0.06210
O         -2.35392        0.42217       -0.38997
C         -3.21586        0.55797        0.66981
O         -2.88601        0.27565        1.78587
C         -4.53560        1.08146        0.21898
H         -4.42144        2.12025       -0.10333
H         -5.24455        1.03269        1.04265
H         -4.90168        0.51211       -0.63755
H         -0.72237        0.50441        0.87835
H         -1.86665       -1.74309        0.72446
C          2.17007       -1.91092        2.13526
H          2.33589       -0.88922        2.50044
H          1.64365       -2.47411        2.90452
H          3.13038       -2.35872        1.88531
H          2.19772       -1.43177       -2.15055
C          0.00449        2.11688       -1.06895
O          1.32326        2.50511       -0.69929
C          1.89525        2.00833        0.40171
O          1.37727        1.16690        1.10231
C          3.23696        2.62017        0.62894
H          3.87487        2.44442       -0.24052
H          3.13426        3.70228        0.73921
H          3.69046        2.19798        1.52294
H         -0.15809        2.63169       -2.01403
H         -0.71106        2.50249       -0.33680
H         -0.83259        0.44005       -2.13409
 
C4_C1_LRP/conf_3
Charge=+1, Multiplicity=+1
C         -0.32688       -0.58895       -0.26428
O          0.62329       -1.66158       -0.13412
C          1.58493       -1.62756        0.81269
O          2.94535       -1.38631        0.08801
C          3.38406       -0.29418       -0.37566
O          2.79317        0.84156       -0.36260
C          1.47740        1.16505        0.24984
C          1.42144        0.66122        1.65875
C          1.47410       -0.64038        1.92092
H          1.45224       -1.02558        2.93370
H          1.33566        1.39691        2.44749
C          0.36977        0.69007       -0.72033
O         -0.58269        1.70623       -0.98519
C         -1.20046        2.27400        0.08993
O         -0.82607        2.04535        1.21089
C         -2.32391        3.15293       -0.31739
H         -3.20483        2.51229       -0.42547
H         -2.12490        3.63577       -1.27397
H         -2.51501        3.88602        0.46414
H          0.84423        0.51946       -1.69193
H          1.51307        2.25055        0.22496
C          4.73126       -0.30901       -0.98467
H          4.93744       -1.28821       -1.41507
H          4.82567        0.48485       -1.72420
H          5.45908       -0.12602       -0.18528
H          1.78921       -2.64252        1.14482
C         -1.35207       -1.06794       -1.27724
O         -2.36689       -1.85106       -0.66637
C         -3.33834       -1.14241       -0.04675
O         -3.29698        0.05967        0.03482
C         -4.41643       -2.02827        0.47689
H         -5.01465       -2.39172       -0.36374
H         -3.99096       -2.90060        0.97544
H         -5.05463       -1.46653        1.15572
H         -1.79829       -0.21017       -1.78190
H         -0.87048       -1.72173       -2.00499
H         -0.80551       -0.41100        0.70056
 
C4_C1_LRP/conf_4
Charge=+1, Multiplicity=+1
C          0.00747       -0.32684        1.47049
O         -1.23921        0.35304        1.66938
C         -2.41786       -0.16656        1.27970
O         -2.85360        0.57969        0.00625
C         -2.35027        0.47071       -1.15004
O         -1.51121       -0.41403       -1.54274
C         -0.82669       -1.42884       -0.72226
C         -1.77726       -2.22847        0.11127
C         -2.51497       -1.64012        1.04469
H         -3.21490       -2.19446        1.65996
H         -1.83841       -3.29629       -0.06722
C          0.30852       -0.72367        0.02950
O          1.41593       -1.60069        0.11983
C          2.42889       -1.37888       -0.78371
O          2.33046       -0.56465       -1.65626
C          3.59626       -2.25508       -0.49423
H          4.13436       -1.84323        0.36510
H          4.26103       -2.27190       -1.35542
H          3.27388       -3.26330       -0.23082
H          0.58010        0.13433       -0.58370
H         -0.37065       -2.04097       -1.49736
C         -2.74901        1.47090       -2.15703
H         -2.08123        2.33080       -2.01561
H         -2.61650        1.08170       -3.16497
H         -3.77121        1.80221       -1.97792
H         -3.19339        0.20955        1.94280
C          1.08175        0.60546        2.04577
O          1.93434        1.23748        1.09442
C          1.40538        2.17538        0.27677
O          0.21769        2.37353        0.20708
C          2.46679        2.84396       -0.52784
H          2.88551        2.11469       -1.22824
H          2.03789        3.67835       -1.07860
H          3.27768        3.18621        0.11736
H          0.57730        1.35853        2.65519
H          1.76775        0.03565        2.66970
H         -0.01854       -1.24448        2.06746
 
C4_C1_LRP/conf_5
Charge=+1, Multiplicity=+1
C         -0.13295       -0.24003       -1.48334
O          1.24724        0.08921       -1.68398
C          2.26883       -0.68106       -1.26474
O          2.85439       -0.02272       -0.01243
C          2.29186        0.05904        1.11947
O          1.26301       -0.59359        1.51425
C          0.40091       -1.49366        0.73284
C          1.16129       -2.50910       -0.05860
C          2.02160       -2.13081       -0.99478
H          2.58373       -2.84689       -1.58376
H          0.97601       -3.55733        0.14811
C         -0.56739       -0.61928       -0.06675
O         -1.78041       -1.32871       -0.25872
C         -2.72495       -1.16178        0.72513
O         -2.49138       -0.53616        1.71944
C         -4.00005       -1.83704        0.35833
H         -3.80997       -2.83350       -0.04362
H         -4.49622       -1.25498       -0.42393
H         -4.64721       -1.88919        1.23131
H         -0.76277        0.25079        0.55685
H         -0.17331       -1.96120        1.52998
C          2.86624        1.00433        2.09197
H          3.94111        1.09752        1.94189
H          2.40011        1.97316        1.86966
H          2.61908        0.71344        3.11132
H          3.11114       -0.51611       -1.93271
C         -0.91485        0.96588       -2.00981
O         -1.44760        1.86780       -1.03861
C         -0.63172        2.51690       -0.18569
O          0.53139        2.22637       -0.03797
C         -1.37519        3.57402        0.55864
H         -2.19405        3.11626        1.12030
H         -0.70069        4.09114        1.23743
H         -1.81989        4.28205       -0.14412
H         -0.26685        1.50999       -2.70078
H         -1.79822        0.62155       -2.54494
H         -0.35692       -1.09871       -2.12493
 
C4_C1_LRP/conf_6
Charge=+1, Multiplicity=+1
C         -0.12912       -0.27840        1.09879
O          1.08815       -0.93748        1.48569
C          2.27977       -0.29686        1.51526
O          3.12752       -0.85584        0.34809
C          2.98306       -0.60428       -0.88474
O          2.14340        0.20392       -1.41255
C          1.13337        1.03865       -0.71663
C          1.76431        1.81229        0.40005
C          2.29996        1.18887        1.44274
H          2.77541        1.72512        2.25558
H          1.76314        2.89149        0.32208
C         -0.07355        0.13693       -0.37293
O         -1.29243        0.74412       -0.78578
C         -1.58373        1.97839       -0.31108
O         -0.79401        2.61046        0.34271
C         -2.95804        2.40376       -0.69236
H         -3.65491        1.99771        0.04772
H         -3.23663        2.01299       -1.67099
H         -3.02302        3.49002       -0.66879
H         -0.01685       -0.76013       -0.99553
H          0.83751        1.70012       -1.52701
C          3.85341       -1.33436       -1.82972
H          3.34726       -2.27161       -2.09036
H          3.99702       -0.75542       -2.74094
H          4.80152       -1.58076       -1.35348
H          2.87411       -0.70394        2.32986
C         -1.15921       -1.36203        1.42543
O         -2.47240       -1.05440        0.99526
C         -2.83089       -1.56053       -0.21389
O         -2.05559       -2.13733       -0.92854
C         -4.27770       -1.33238       -0.49346
H         -4.42853       -1.22804       -1.56712
H         -4.83256       -2.21402       -0.15797
H         -4.66228       -0.46797        0.04632
H         -0.82836       -2.30103        0.97770
H         -1.20648       -1.47159        2.50906
H         -0.27325        0.60909        1.72008
 
C4_C1_LRP/conf_7
Charge=+1, Multiplicity=+1
C         -0.09441       -0.48970       -1.39619
O         -1.17455       -1.40736       -1.15374
C         -2.44994       -0.97542       -1.09944
O         -2.89945       -0.97623        0.38459
C         -2.63117       -0.12652        1.28517
O         -1.94463        0.94394        1.14993
C         -1.25973        1.39738       -0.07466
C         -2.21722        1.46337       -1.22473
C         -2.77745        0.35503       -1.69671
H         -3.48503        0.36991       -2.51828
H         -2.44086        2.43476       -1.65179
C          0.00937        0.54941       -0.29169
O          1.06698        1.40655       -0.66327
C          1.89339        1.80934        0.36485
O          1.64609        1.52861        1.50333
C          3.06296        2.56177       -0.15391
H          3.49430        3.16234        0.64463
H          2.79108        3.17971       -1.00994
H          3.79935        1.82197       -0.48425
H          0.24638        0.06663        0.66178
H         -0.93889        2.39028        0.23033
C         -3.13895       -0.39722        2.64548
H         -4.06916       -0.96166        2.59519
H         -2.39150       -1.01292        3.16008
H         -3.25784        0.53299        3.19936
H         -3.10306       -1.77497       -1.44070
C          1.16189       -1.32397       -1.51082
O          1.53538       -1.84753       -0.24281
C          2.74601       -1.46457        0.24977
O          3.47004       -0.69966       -0.32735
C          3.00596       -2.07789        1.58394
H          2.47901       -3.02376        1.70246
H          4.07918       -2.20968        1.71498
H          2.65668       -1.37840        2.35057
H          0.96992       -2.16676       -2.17723
H          1.97006       -0.71026       -1.91145
H         -0.26285        0.00724       -2.35764
 
C4_C1_LRP/conf_8
Charge=+1, Multiplicity=+1
C         -0.23410       -0.70547       -0.37928
O          0.81367       -1.68024       -0.49443
C          1.78493       -1.71166        0.43852
O          3.09045       -1.10758       -0.19641
C          3.42297        0.10599       -0.32136
O          2.71161        1.13156       -0.03125
C          1.33719        1.10238        0.52329
C          1.31405        0.28431        1.77792
C          1.54303       -1.02453        1.73868
H          1.54590       -1.63784        2.63250
H          1.10451        0.79678        2.70864
C          0.36351        0.67729       -0.60411
O         -0.63249        1.65646       -0.84484
C         -1.44831        1.95858        0.19745
O         -1.24345        1.51642        1.29924
C         -2.55374        2.86006       -0.21960
H         -3.09447        3.20940        0.65728
H         -3.22476        2.29951       -0.87654
H         -2.16380        3.70321       -0.79297
H          0.92794        0.65636       -1.54158
H          1.18660        2.15578        0.74083
C          4.77814        0.38982       -0.83947
H          4.81381        1.37344       -1.30502
H          5.46805        0.38097        0.01270
H          5.08524       -0.39505       -1.53009
H          2.15096       -2.73049        0.53376
C         -1.29259       -1.08939       -1.40309
O         -2.55806       -0.57015       -1.01426
C         -3.19119       -1.26644       -0.02836
O         -2.69267       -2.22498        0.49433
C         -4.51227       -0.65767        0.30269
H         -4.34673        0.20859        0.95105
H         -5.02601       -0.31815       -0.59733
H         -5.11783       -1.38352        0.84203
H         -1.08877       -0.67060       -2.38906
H         -1.32857       -2.17884       -1.45935
H         -0.67431       -0.78109        0.61439
 
C4_C1_LRP/conf_9
Charge=+1, Multiplicity=+1
C         -0.15665       -0.01834        1.16937
O          0.89707       -0.91415        1.57624
C          2.17516       -0.49713        1.53395
O          2.86892       -1.15938        0.28508
C          2.86363       -0.78123       -0.92131
O          2.19443        0.19230       -1.41707
C          1.27270        1.07434       -0.66163
C          2.00368        1.70808        0.48138
C          2.44537        0.96811        1.49334
H          2.99736        1.39445        2.32337
H          2.16031        2.77918        0.44775
C         -0.00462        0.27079       -0.32079
O         -1.16566        0.86972       -0.86585
C         -1.45280        2.13090       -0.44397
O         -0.67788        2.74058        0.24918
C         -2.77672        2.58114       -0.94256
H         -2.80082        2.52629       -2.03371
H         -2.96821        3.59871       -0.61006
H         -3.54457        1.89721       -0.56890
H          0.04999       -0.69115       -0.83678
H          1.02980        1.80856       -1.42400
C          3.72681       -1.51746       -1.86918
H          4.72657       -1.06949       -1.82547
H          3.81081       -2.56000       -1.56361
H          3.34848       -1.42443       -2.88590
H          2.74514       -1.03278        2.28862
C         -1.47272       -0.67352        1.51494
O         -1.82016       -1.67538        0.57157
C         -3.02271       -1.52827       -0.05638
O         -3.74078       -0.58430        0.12229
C         -3.29831       -2.69255       -0.94728
H         -3.54831       -3.55924       -0.32866
H         -4.13942       -2.46247       -1.59783
H         -2.41534       -2.95283       -1.53331
H         -1.38493       -1.14063        2.49832
H         -2.25994        0.08206        1.54882
H         -0.07125        0.90210        1.75055
 
C4_C1_LRP/conf_10
Charge=+1, Multiplicity=+1
C         -0.13343       -0.82392        0.52969
O          1.11197       -1.49262        0.81071
C          2.17526       -0.86311        1.36589
O          3.28479       -0.84103        0.28887
C          3.26798       -0.15031       -0.77210
O          2.38880        0.71351       -1.11678
C          1.20473        1.18392       -0.34810
C          1.57529        1.47971        1.07301
C          2.01461        0.52161        1.88022
H          2.29920        0.71595        2.90739
H          1.46789        2.50141        1.41067
C          0.05140        0.18438       -0.60380
O         -1.16294        0.85832       -0.90912
C         -1.59260        1.82299       -0.05400
O         -0.92388        2.18402        0.87853
C         -2.93529        2.34656       -0.42311
H         -3.66041        1.88997        0.25687
H         -3.19932        2.10377       -1.45102
H         -2.95572        3.42401       -0.25959
H          0.28943       -0.34706       -1.53008
H          0.97917        2.10078       -0.88704
C          4.36256       -0.37538       -1.73988
H          5.27743       -0.64202       -1.21115
H          4.08003       -1.22419       -2.37360
H          4.50292        0.50086       -2.37056
H          2.66378       -1.53892        2.06432
C         -1.01990       -2.02888        0.18677
O         -2.15868       -1.76641       -0.61173
C         -3.16528       -1.09597       -0.01324
O         -3.04600       -0.61081        1.08232
C         -4.37837       -1.05397       -0.87972
H         -5.12371       -0.39299       -0.44247
H         -4.11341       -0.72829       -1.88757
H         -4.79336       -2.06210       -0.96343
H         -0.42350       -2.72751       -0.40085
H         -1.31692       -2.50955        1.12163
H         -0.48789       -0.30969        1.42418
 
C4_C1_LRP/conf_11
Charge=+1, Multiplicity=+1
C         -0.09385       -0.79791        0.57783
O          1.05810       -1.64152        0.73794
C          2.20932       -1.14113        1.23826
O          3.23097       -1.03217        0.06893
C          3.29882       -0.14037       -0.82692
O          2.52515        0.86966       -0.96594
C          1.35417        1.20933       -0.11945
C          1.75621        1.26198        1.32182
C          2.16685        0.16630        1.95100
H          2.47854        0.17891        2.98903
H          1.69650        2.21912        1.82399
C          0.19686        0.25160       -0.49066
O         -0.97491        0.95968       -0.86029
C         -1.46175        1.85111        0.03749
O         -0.88282        2.08720        1.06701
C         -2.71484        2.49199       -0.44612
H         -3.31294        2.80508        0.40834
H         -3.27406        1.82826       -1.10455
H         -2.44495        3.38558       -1.01813
H          0.47888       -0.26787       -1.41162
H          1.12294        2.20139       -0.49657
C          4.36277       -0.28233       -1.84303
H          3.99458       -0.96254       -2.62009
H          4.58616        0.68061       -2.29946
H          5.24885       -0.73203       -1.39575
H          2.72048       -1.92639        1.78958
C         -1.21672       -1.75169        0.20076
O         -2.45551       -1.16370        0.56130
C         -3.42457       -1.12182       -0.39783
O         -3.23663       -1.46023       -1.53128
C         -4.71106       -0.62830        0.17804
H         -5.34578       -0.24526       -0.61928
H         -5.22169       -1.47326        0.65003
H         -4.54291        0.12542        0.94784
H         -1.21256       -1.99515       -0.86415
H         -1.08991       -2.66774        0.78234
H         -0.33017       -0.31792        1.53004
 
C4_C1_LRP/conf_12
Charge=+1, Multiplicity=+1
C         -0.01127       -1.18940        0.33294
O          1.24557       -1.76765       -0.05221
C          2.39325       -1.52123        0.63657
O          3.33287       -0.79746       -0.31273
C          3.13669        0.37206       -0.77173
O          2.22537        1.19013       -0.41723
C          1.19952        1.05066        0.63809
C          1.75803        0.47204        1.89993
C          2.30398       -0.73860        1.90689
H          2.71669       -1.18453        2.80462
H          1.68737        1.06497        2.80524
C         -0.02288        0.30979        0.06044
O         -1.18007        0.81767        0.69524
C         -1.63644        2.01313        0.19223
O         -0.99440        2.63874       -0.60177
C         -2.96795        2.36873        0.75250
H         -3.13059        1.91496        1.72967
H         -3.72556        1.99266        0.05831
H         -3.06327        3.45249        0.80279
H         -0.06658        0.51985       -1.01378
H          0.91682        2.09197        0.76358
C          4.04084        0.83142       -1.84416
H          3.61994        0.49231       -2.79850
H          4.09732        1.91866       -1.85702
H          5.02326        0.37461       -1.72759
H          2.95165       -2.44936        0.74209
C         -1.01290       -2.00081       -0.48386
O         -2.33390       -1.86905        0.00514
C         -3.13871       -0.98469       -0.63062
O         -2.74440       -0.25879       -1.50449
C         -4.52898       -1.05413       -0.09381
H         -5.15447       -0.31743       -0.59354
H         -4.93519       -2.05508       -0.25815
H         -4.52175       -0.88208        0.98512
H         -0.96530       -1.72065       -1.53841
H         -0.74922       -3.05294       -0.37171
H         -0.18834       -1.36301        1.39901
 
C4_C1_LRP/conf_13
Charge=+1, Multiplicity=+1
C         -0.54285        0.37091        0.09933
O         -0.63608       -1.04782        0.29220
C          0.21329       -1.69677        1.11722
O          1.14942       -2.56559        0.23112
C          2.10797       -2.16432       -0.48955
O          2.53687       -0.96198       -0.60347
C          2.01959        0.24670        0.08446
C          1.90864        0.00799        1.55918
C          1.06750       -0.89990        2.04147
H          0.98051       -1.09902        3.10326
H          2.53490        0.60546        2.20896
C          0.74005        0.70218       -0.65618
O          0.79044        2.07445       -1.02253
C          1.03306        2.97676       -0.03538
O          1.28217        2.62468        1.08811
C          0.94739        4.37407       -0.53839
H          1.50977        4.48110       -1.46767
H          1.32037        5.05759        0.22115
H         -0.09733        4.61112       -0.76021
H          0.72314        0.18319       -1.61925
H          2.81648        0.95197       -0.13599
C          2.80236       -3.17505       -1.31454
H          2.83474       -4.12758       -0.78572
H          2.21510       -3.31972       -2.22902
H          3.79882       -2.83099       -1.58596
H         -0.31616       -2.51512        1.59933
C         -1.77595        0.75469       -0.69230
O         -2.93051        0.52455        0.09070
C         -3.70968       -0.53996       -0.26314
O         -3.44307       -1.26568       -1.17822
C         -4.90645       -0.62730        0.62431
H         -5.42090       -1.56978        0.44928
H         -4.61775       -0.53252        1.67257
H         -5.58159        0.20191        0.39526
H         -1.74291        1.82009       -0.92397
H         -1.83028        0.17554       -1.61795
H         -0.55037        0.86587        1.07361
 
C4_C1_LRP/conf_14
Charge=+1, Multiplicity=+1
C         -0.24304       -0.54419       -0.12868
O          0.80574       -1.49663       -0.38777
C          1.78554       -1.73669        0.51884
O          3.10182       -1.30110       -0.12938
C          3.38413       -0.10571       -0.44501
O          2.72512        0.94524       -0.13609
C          1.53594        1.08810        0.73198
C          1.60914        0.23424        1.95931
C          1.69904       -1.08728        1.86302
H          1.74362       -1.72848        2.73597
H          1.55676        0.72947        2.92245
C          0.26559        0.89571       -0.10241
O         -0.71400        1.66787        0.56241
C         -1.53532        2.44728       -0.22335
O         -1.36786        2.53736       -1.40500
C         -2.60417        3.06997        0.59840
H         -3.09374        3.85483        0.02581
H         -2.20209        3.46148        1.53384
H         -3.32640        2.28510        0.84407
H          0.43650        1.29012       -1.11120
H          1.59697        2.14456        0.98296
C          4.58497        0.10579       -1.27774
H          4.27907        0.01954       -2.32744
H          4.99467        1.10146       -1.11566
H          5.32049       -0.67261       -1.07661
H          1.98070       -2.80625        0.56753
C         -1.27731       -0.77155       -1.21889
O         -2.19422       -1.79665       -0.86753
C         -3.21588       -1.40039       -0.07101
O         -3.28774       -0.28041        0.36650
C         -4.19444       -2.50298        0.15214
H         -4.79746       -2.62450       -0.75257
H         -3.68118       -3.44859        0.33227
H         -4.84822       -2.25002        0.98432
H         -1.81315        0.15238       -1.43385
H         -0.77585       -1.11468       -2.12445
H         -0.68660       -0.75295        0.84801
 
C4_C1_LRP/conf_15
Charge=+1, Multiplicity=+1
C         -0.25075       -0.54637       -0.13423
O          0.79206       -1.50377       -0.39916
C          1.77938       -1.74357        0.49778
O          3.09189       -1.30699       -0.16173
C          3.38653       -0.11001       -0.45728
O          2.72248        0.94029       -0.15552
C          1.53722        1.08167        0.71835
C          1.61778        0.22543        1.94343
C          1.70522       -1.09615        1.84360
H          1.75598       -1.73914        2.71493
H          1.57435        0.71849        2.90813
C          0.26283        0.89180       -0.11030
O         -0.71193        1.66603        0.55950
C         -1.53405        2.44914       -0.22168
O         -1.37129        2.54049       -1.40387
C         -2.59750        3.07397        0.60549
H         -2.19017        3.46328        1.53957
H         -3.32090        2.29092        0.85351
H         -3.08727        3.86090        0.03593
H          0.43001        1.28593       -1.11978
H          1.59945        2.13765        0.97111
C          4.63709        0.11348       -1.21043
H          4.56293        1.02327       -1.80519
H          5.44691        0.24419       -0.48267
H          4.86534       -0.75446       -1.82736
H          1.97629       -2.81291        0.54305
C         -1.29173       -0.76931       -1.21903
O         -2.21018       -1.79166       -0.86361
C         -3.22657       -1.39281       -0.06181
O         -3.29293       -0.27293        0.37687
C         -4.20761       -2.49241        0.16534
H         -4.85322       -2.24018        1.00411
H         -4.81911       -2.60723       -0.73456
H         -3.69693       -3.44097        0.33690
H         -1.82562        0.15656       -1.43035
H         -0.79614       -1.11329       -2.12747
H         -0.68976       -0.75377        0.84486
 
C5_C3_LRP/conf_0
Charge=+1, Multiplicity=+1
C         -0.51637       -0.89897        0.65343
O          0.54492       -1.50763        1.36726
C          1.31464       -0.70247        2.11906
C          1.63933        0.57369        1.87075
C          1.41755        1.27613        0.59272
O          0.13190        2.12341        0.62526
C         -0.87046        1.92182       -0.12306
O         -1.00527        0.88440       -0.87528
C         -0.07937       -0.22443       -0.66021
C          1.30467        0.39307       -0.64679
O          2.23985       -0.65445       -0.68784
C          3.53730       -0.25592       -0.88961
O          3.81984        0.90563       -0.96611
C          4.44822       -1.42734       -0.98886
H          4.17594       -2.03220       -1.85760
H          4.34158       -2.05908       -0.10414
H          5.47436       -1.08006       -1.08568
H          1.41860        1.02120       -1.53780
H         -0.21592       -0.86570       -1.52976
C         -1.97470        2.89243       -0.12093
H         -2.33084        3.04775       -1.14122
H         -2.79376        2.43421        0.44879
H         -1.66846        3.82764        0.34176
H          2.15766        2.05897        0.44747
H          2.22923        1.08676        2.61990
H          1.68511       -1.21717        3.00026
C         -1.53532       -2.01085        0.43208
O         -2.51666       -1.68865       -0.54694
C         -3.41411       -0.73095       -0.22612
O         -3.29864       -0.04518        0.75953
C         -4.51154       -0.65717       -1.23152
H         -5.16174       -1.52807       -1.10679
H         -4.11051       -0.69612       -2.24580
H         -5.09574        0.24767       -1.07716
H         -2.01339       -2.25125        1.38370
H         -1.02282       -2.89442        0.04949
H         -0.95577       -0.13456        1.30187
 
C5_C3_LRP/conf_1
Charge=+1, Multiplicity=+1
C         -0.62281       -0.73403       -0.30316
O          0.08074       -1.76625        0.36450
C          0.63607       -1.42136        1.53735
C          1.08462       -0.20851        1.89873
C          1.33753        0.92059        0.98130
O          0.15887        1.92084        0.93120
C         -0.53282        2.15933       -0.10533
O         -0.45637        1.46496       -1.18944
C          0.27884        0.20987       -1.11186
C          1.61071        0.54175       -0.47030
O          2.44592       -0.57757       -0.62385
C          3.75152       -0.37235       -0.25497
O          4.10311        0.67512        0.20757
C          4.57800       -1.58143       -0.51377
H          5.59007       -1.41122       -0.15366
H          4.59479       -1.79256       -1.58609
H          4.13723       -2.44852       -0.01672
H          2.05025        1.40240       -0.98723
H          0.41355       -0.10345       -2.14702
C         -1.51193        3.25376       -0.08314
H         -1.51284        3.76887       -1.04533
H         -2.49573        2.78171        0.04035
H         -1.31337        3.93638        0.73977
H          2.11578        1.56991        1.37317
H          1.43746       -0.10046        2.91670
H          0.69083       -2.26773        2.21500
C         -1.70127       -1.34092       -1.17962
O         -2.85332       -1.70106       -0.43122
C         -3.61074       -0.67553        0.00843
O         -3.27886        0.47789       -0.14463
C         -4.85767       -1.15384        0.66670
H         -5.54379       -1.51970       -0.10296
H         -5.32799       -0.33469        1.20650
H         -4.64355       -1.98952        1.33480
H         -1.33978       -2.26336       -1.63559
H         -1.98214       -0.62623       -1.95839
H         -1.11180       -0.13717        0.47163
 
C5_C3_LRP/conf_2
Charge=+1, Multiplicity=+1
C         -0.30799       -0.37432        1.05769
O          0.77248       -0.42049        1.97430
C          1.30686        0.76247        2.32850
C          1.43967        1.84910        1.55786
C          1.26667        1.88299        0.09108
O         -0.10460        2.43652       -0.30288
C         -1.00171        1.75293       -0.88793
O         -0.91984        0.48782       -1.09609
C          0.14008       -0.25081       -0.40709
C          1.40758        0.56005       -0.64123
O          2.57561       -0.07251       -0.18889
C          3.04005       -1.08289       -0.99697
O          2.44359       -1.41425       -1.98117
C          4.31058       -1.64383       -0.46428
H          5.07633       -0.86442       -0.44115
H          4.63552       -2.46704       -1.09653
H          4.16382       -1.98798        0.56224
H          1.47768        0.72943       -1.72172
H          0.18349       -1.20392       -0.93024
C         -2.23308        2.42457       -1.32848
H         -2.11269        3.50520       -1.31739
H         -2.51497        2.06254       -2.31923
H         -3.02293        2.11997       -0.62930
H          1.91359        2.64312       -0.34531
H          1.84575        2.73748        2.02501
H          1.65454        0.75335        3.35680
C         -1.11779       -1.63800        1.32354
O         -2.04343       -1.94032        0.28623
C         -3.09807       -1.10936        0.13886
O         -3.17933       -0.06052        0.72959
C         -4.09219       -1.66251       -0.82364
H         -4.82751       -0.90129       -1.07579
H         -4.59991       -2.51197       -0.35764
H         -3.59366       -2.03683       -1.71965
H         -1.63756       -1.53526        2.27826
H         -0.44357       -2.49434        1.36794
H         -0.91778        0.49958        1.30749
 
C5_C3_LRP/conf_3
Charge=+1, Multiplicity=+1
C         -0.21713       -1.22509        0.65628
O         -1.33910       -1.22814        1.53097
C         -1.68928       -0.11847        2.22869
C         -1.91104        1.09618        1.72534
C         -1.87024        1.43440        0.28104
O         -2.96528        0.67876       -0.40778
C         -2.75355       -0.40041       -1.04926
O         -1.59959       -0.90837       -1.26070
C         -0.40550       -0.37660       -0.59687
C         -0.59610        1.12789       -0.48125
O          0.45377        1.76701        0.19910
C          1.59442        1.96605       -0.54488
O          1.67346        1.57386       -1.67382
C          2.62727        2.68276        0.24768
H          2.19213        3.53377        0.77387
H          3.42833        3.00812       -0.41286
H          3.02798        1.99190        0.99453
H         -0.67060        1.52441       -1.50062
H          0.39937       -0.59339       -1.29700
C         -3.91880       -1.11515       -1.59694
H         -4.73852       -0.42239       -1.78061
H         -3.63753       -1.65923       -2.49807
H         -4.23934       -1.84380       -0.84230
H         -2.16670        2.46889        0.11862
H         -2.22949        1.87252        2.40932
H         -1.86538       -0.33110        3.27908
C          1.05383       -0.89806        1.44682
O          2.16583       -0.57162        0.62431
C          2.69794       -1.59442       -0.10544
O          2.18159       -2.67726       -0.13698
C          3.92616       -1.15778       -0.82720
H          3.68996       -0.31133       -1.47803
H          4.31550       -1.98633       -1.41454
H          4.67888       -0.82344       -0.10905
H          1.28955       -1.75747        2.07808
H          0.88998       -0.01594        2.06566
H         -0.15755       -2.25697        0.30894
 
C5_C3_LRP/conf_4
Charge=+1, Multiplicity=+1
C         -0.45689       -0.71278       -0.05556
O          0.17910       -1.60554        0.84355
C          0.45828       -1.09118        2.05370
C          0.74782        0.18690        2.34008
C          1.12853        1.22296        1.35596
O         -0.04704        2.13786        0.97905
C         -0.56104        2.19623       -0.18328
O         -0.26039        1.39152       -1.14032
C          0.52134        0.20828       -0.79242
C          1.68941        0.72021        0.03845
O          2.65839       -0.25791        0.31179
C          3.49643       -0.55481       -0.73660
O          3.35158       -0.04466       -1.81046
C          4.52586       -1.54691       -0.32608
H          5.13664       -1.13248        0.47983
H          5.15238       -1.79243       -1.18061
H          4.04156       -2.44680        0.06048
H          2.14548        1.54198       -0.52480
H          0.86810       -0.18415       -1.74710
C         -1.58919        3.20788       -0.45953
H         -1.57856        3.99119        0.29466
H         -1.45018        3.61054       -1.46438
H         -2.55070        2.67734       -0.44669
H          1.79314        1.95138        1.81814
H          0.87710        0.43667        3.38560
H          0.42429       -1.85027        2.82883
C         -1.31525       -1.49338       -1.03172
O         -2.56336       -1.86381       -0.46350
C         -3.44774       -0.86110       -0.28690
O         -3.16129        0.29335       -0.50847
C         -4.76557       -1.36636        0.18775
H         -4.63135       -2.10851        0.97631
H         -5.27238       -1.86363       -0.64459
H         -5.37629       -0.53575        0.53514
H         -0.82200       -2.42677       -1.30553
H         -1.48759       -0.88904       -1.92676
H         -1.11756       -0.08148        0.54526
 
C5_C3_LRP/conf_5
Charge=+1, Multiplicity=+1
C         -0.43836       -1.49564        0.10636
O         -1.46421       -1.65561        1.07309
C         -1.55187       -0.79898        2.12760
C         -1.68618        0.52279        2.03954
C         -1.79485        1.26834        0.75946
O         -3.02732        0.81361        0.04670
C         -2.99460       -0.00580       -0.92696
O         -1.92613       -0.47612       -1.44908
C         -0.62352       -0.28151       -0.79966
C         -0.64458        1.12684       -0.21971
O          0.51615        1.49186        0.48402
C          1.58514        1.88154       -0.29500
O          1.56234        1.72981       -1.48327
C          2.66746        2.46522        0.53846
H          3.47501        2.80325       -0.10730
H          3.04073        1.70876        1.23323
H          2.27539        3.29978        1.12414
H         -0.78964        1.81039       -1.06499
H          0.09719       -0.33894       -1.61357
C         -4.27887       -0.43678       -1.50457
H         -4.58197       -1.35167       -0.98100
H         -5.04238        0.32300       -1.34527
H         -4.15614       -0.67274       -2.56119
H         -2.00634        2.32028        0.94208
H         -1.78759        1.08644        2.95807
H         -1.59076       -1.31282        3.08334
C          0.94375       -1.56794        0.73694
O          1.85772       -1.59371       -0.34995
C          3.10676       -1.10793       -0.10580
O          3.41351       -0.65272        0.96127
C          3.96180       -1.19287       -1.32357
H          4.99577       -0.98673       -1.05523
H          3.61870       -0.44796       -2.04824
H          3.87457       -2.17581       -1.78913
H          1.02019       -2.49522        1.31139
H          1.14909       -0.72450        1.39684
H         -0.56072       -2.36604       -0.54395
 
C5_C3_LRP/conf_6
Charge=+1, Multiplicity=+1
C         -0.42413       -1.50948        0.08630
O         -1.43809       -1.70210        1.05865
C         -1.53723       -0.86396        2.12559
C         -1.68613        0.45802        2.06301
C         -1.80313        1.22959        0.79979
O         -3.03523        0.78278        0.07957
C         -2.99938       -0.00411       -0.92063
O         -1.93051       -0.47305       -1.44186
C         -0.62675       -0.27932       -0.79411
C         -0.65604        1.11695       -0.18644
O          0.50550        1.47632        0.51851
C          1.56604        1.89350       -0.25815
O          1.53594        1.77087       -1.44962
C          2.64939        2.46521        0.58222
H          2.25581        3.28696        1.18486
H          3.45293        2.81937       -0.05990
H          3.02844        1.69763        1.26142
H         -0.80989        1.81627       -1.01731
H          0.09054       -0.31481       -1.61244
C         -4.28029       -0.35585       -1.55890
H         -4.54629        0.44793       -2.25519
H         -4.18272       -1.28581       -2.11619
H         -5.06353       -0.42007       -0.80355
H         -2.02119        2.27596        1.00563
H         -1.79512        1.00097        2.99307
H         -1.57286       -1.39501        3.07205
C          0.96376       -1.57977        0.70467
O          1.87004       -1.57201       -0.38899
C          3.11801       -1.08560       -0.14084
O          3.42912       -0.65500        0.93516
C          3.96567       -1.13586       -1.36575
H          5.00080       -0.93407       -1.09846
H          3.61611       -0.37284       -2.06817
H          3.87809       -2.10627       -1.85681
H          1.05445       -2.51825        1.25844
H          1.16420       -0.74853        1.38137
H         -0.54260       -2.36769       -0.58074
 
C5_C3_LRP/conf_7
Charge=+1, Multiplicity=+1
C         -0.18917       -1.44348        0.31958
O         -1.32820       -1.63451        1.15095
C         -1.57731       -0.74543        2.15576
C         -1.81628        0.55038        1.97313
C         -1.87920        1.18895        0.63212
O         -2.97899        0.54136       -0.14589
C         -2.76066       -0.32898       -1.04919
O         -1.60289       -0.70278       -1.44399
C         -0.39671       -0.31689       -0.69388
C         -0.63523        1.11308       -0.23019
O          0.43840        1.62937        0.50482
C          1.29533        2.45995       -0.20631
O          1.07935        2.74847       -1.34374
C          2.44275        2.87751        0.63934
H          2.14963        2.99341        1.68278
H          2.86325        3.80120        0.24577
H          3.19908        2.09005        0.57269
H         -0.77847        1.71982       -1.13236
H          0.40345       -0.33559       -1.43185
C         -3.92955       -0.94459       -1.70067
H         -4.78468       -0.27162       -1.66404
H         -3.68323       -1.23081       -2.72268
H         -4.17539       -1.85354       -1.13840
H         -2.22112        2.21970        0.70828
H         -2.04237        1.16170        2.83742
H         -1.65219       -1.21372        3.13264
C          1.10425       -1.36973        1.14035
O          2.17417       -2.01590        0.46104
C          2.91979       -1.25994       -0.37313
O          2.63006       -0.11830       -0.63272
C          4.09859       -2.01131       -0.88792
H          3.80815       -3.01455       -1.20413
H          4.82675       -2.12392       -0.07928
H          4.55322       -1.46215       -1.70966
H          0.94481       -1.96091        2.04252
H          1.37673       -0.34833        1.40230
H         -0.14249       -2.36967       -0.25977
 
C5_C1_LRP/conf_0
Charge=+1, Multiplicity=+1
C         -0.12785       -1.31169       -0.13539
C          1.01880       -1.53007        0.86651
O          2.14491       -2.14353        0.25003
C          2.88978       -1.34074       -0.53656
O          2.55891       -0.20455       -0.77831
C          4.11848       -2.02656       -1.02434
H          3.88182       -3.03037       -1.38104
H          4.81839       -2.13467       -0.19058
H          4.58148       -1.43542       -1.81152
H          1.33099       -0.60556        1.35312
H          0.68378       -2.24475        1.61696
O         -1.32287       -2.00340        0.25889
C         -2.25072       -1.35569        0.99199
C         -1.83275       -0.44405        2.09911
C         -1.07946        0.64108        1.96022
H         -0.84212        1.24160        2.83344
C         -0.52222        1.16102        0.68043
O          0.77008        1.66174        0.98388
C          1.25309        2.59197        0.09651
O          0.58810        2.96547       -0.82854
C          2.64377        2.98936        0.43657
H          2.89151        3.91677       -0.07591
H          3.30843        2.19380        0.08578
H          2.77223        3.09157        1.51463
H         -1.13415        1.99541        0.30909
C         -0.40216        0.14428       -0.47019
O         -1.57233        0.25191       -1.34976
C         -2.78829        0.01555       -1.02244
C         -3.81568        0.44341       -1.99295
H         -3.50525        1.35828       -2.49654
H         -3.90915       -0.34768       -2.74675
H         -4.77775        0.55846       -1.49613
O         -3.17765       -0.56380        0.03383
H          0.39848        0.49134       -1.11809
H         -2.21833       -0.71090        3.07690
H         -2.97145       -2.09565        1.33131
H          0.14937       -1.82015       -1.06143
 
C5_C1_LRP/conf_1
Charge=+1, Multiplicity=+1
C         -0.11372       -1.31893       -0.14685
C          1.03284       -1.53175        0.85639
O          2.16695       -2.12895        0.23864
C          2.90518       -1.31319       -0.54072
O          2.56331       -0.17871       -0.77527
C          4.14165       -1.98319       -1.03087
H          4.60259       -1.37973       -1.80985
H          3.91468       -2.98494       -1.39953
H          4.83918       -2.09487       -0.19561
H          1.33392       -0.60733        1.35007
H          0.70365       -2.25514        1.60105
O         -1.30199       -2.02562        0.24103
C         -2.23985       -1.39287        0.97311
C         -1.83802       -0.48142        2.08629
C         -1.09491        0.61191        1.95686
H         -0.86854        1.21043        2.83436
C         -0.53626        1.14420        0.68278
O          0.75015        1.65464        0.99488
C          1.22682        2.59749        0.11741
O          0.56039        2.97402       -0.80537
C          2.61332        3.00370        0.46399
H          2.85301        3.93954       -0.03688
H          3.28558        2.21864        0.10406
H          2.73987        3.09374        1.54334
H         -1.15338        1.97591        0.31392
C         -0.40234        0.13615       -0.47372
O         -1.57038        0.23555       -1.35686
C         -2.78663       -0.00346       -1.02915
C         -3.81406        0.49490       -1.96556
H         -3.93338        1.57111       -1.79609
H         -3.46692        0.36426       -2.99180
H         -4.76437       -0.00682       -1.79770
O         -3.17305       -0.60632        0.01385
H          0.39698        0.49532       -1.11674
H         -2.22645       -0.75666        3.06063
H         -2.95399       -2.14244        1.30506
H          0.17047       -1.81894       -1.07537
 
C5_C1_LRP/conf_2
Charge=+1, Multiplicity=+1
C         -0.55621        0.08975       -1.00795
C         -1.14198       -1.27210       -0.64567
O         -2.50929       -1.29399       -1.01450
C         -3.39864       -0.95940       -0.04167
O         -3.05553       -0.62593        1.06164
C         -4.79819       -1.07558       -0.54099
H         -4.93245       -0.44178       -1.42070
H         -5.49171       -0.78309        0.24417
H         -4.99443       -2.10517       -0.84977
H         -0.64645       -2.04566       -1.23524
H         -1.03875       -1.49869        0.41405
O         -1.30207        1.16034       -0.42623
C         -0.95476        1.64576        0.77929
C         -0.45284        0.76706        1.87886
C          0.59613       -0.04243        1.81586
H          0.87337       -0.61706        2.69465
C          1.46340       -0.28138        0.62874
O          1.62730       -1.69410        0.53521
C          2.80240       -2.11290       -0.03921
O          3.58168       -1.33006       -0.50390
C          2.93066       -3.59450        0.02252
H          3.74721       -3.91525       -0.62091
H          1.99579       -4.07803       -0.26594
H          3.14629       -3.88817        1.05403
H          2.45463        0.16954        0.76935
C          0.93051        0.21576       -0.72265
O          1.38386        1.58772       -0.96437
C          1.05819        2.64547       -0.30739
C          1.84641        3.85474       -0.62230
H          1.75642        4.58187        0.18283
H          2.88569        3.59165       -0.81781
H          1.42967        4.29384       -1.53658
O          0.13231        2.74587        0.54331
H          1.48459       -0.32550       -1.48870
H         -1.01262        0.84947        2.80286
H         -1.76248        2.28821        1.11882
H         -0.71140        0.24367       -2.07906
 
C5_C1_LRP/conf_3
Charge=+1, Multiplicity=+1
C          0.36799       -0.85689       -0.79431
C         -0.95170       -0.74514       -1.56394
O         -2.09858       -0.76961       -0.72788
C         -2.38228       -1.95596       -0.11938
O         -1.64036       -2.89676       -0.19715
C         -3.66896       -1.88048        0.62837
H         -4.48714       -1.67426       -0.06623
H         -3.63188       -1.05837        1.34829
H         -3.84756       -2.82283        1.14128
H         -0.98620        0.20955       -2.08593
H         -0.98770       -1.56425       -2.28548
O          1.38757       -0.58415       -1.75589
C          2.47166        0.13489       -1.40426
C          2.34026        1.59570       -1.09025
C          1.40114        2.18185       -0.35635
H          1.40975        3.26452       -0.26748
C          0.31537        1.50398        0.40269
O         -0.91966        1.89765       -0.18046
C         -2.01641        1.81536        0.63824
O         -1.93331        1.38203        1.75356
C         -3.23745        2.30408       -0.05654
H         -3.04573        3.26030       -0.54609
H         -4.04967        2.39679        0.66148
H         -3.51057        1.57945       -0.82837
H          0.33204        1.84928        1.44429
C          0.39649       -0.02093        0.46197
O          1.54572       -0.37238        1.31770
C          2.73875       -0.64470        0.94386
C          3.64375       -1.15970        1.99058
H          3.33067       -0.80140        2.97049
H          3.56806       -2.25383        1.98655
H          4.67425       -0.88718        1.76776
O          3.20146       -0.54102       -0.23266
H         -0.43625       -0.35200        1.08203
H          3.10383        2.21044       -1.55598
H          3.21279       -0.01603       -2.18593
H          0.49680       -1.89866       -0.48254
 
C5_C1_LRP/conf_4
Charge=+1, Multiplicity=+1
C         -0.61791       -0.76109       -1.33272
C          0.79138       -1.26076       -1.57655
O          1.40144       -1.66677       -0.36777
C          2.71133       -1.33389       -0.20906
O          3.31932       -0.69180       -1.01988
C          3.24785       -1.88918        1.06623
H          2.53849       -1.74017        1.88152
H          4.20409       -1.42252        1.29362
H          3.39623       -2.96657        0.94891
H          0.72624       -2.12675       -2.24084
H          1.39196       -0.49184       -2.07075
O         -1.41840       -1.79178       -0.74311
C         -1.92782       -1.66842        0.49341
C         -1.09087       -1.26425        1.66532
C         -0.30595       -0.19900        1.75872
H          0.24716       -0.03195        2.67864
C         -0.10997        0.85313        0.72747
O          1.28939        1.04768        0.58524
C          1.67056        2.29939        0.15704
O          0.85204        3.12102       -0.14754
C          3.15050        2.43073        0.13527
H          3.53993        2.32302        1.15124
H          3.41981        3.40658       -0.26259
H          3.58534        1.62940       -0.46750
H         -0.54887        1.79895        1.07418
C         -0.72890        0.58774       -0.64957
O         -2.13176        1.03293       -0.62288
C         -3.14050        0.44390       -0.08921
C         -4.41596        1.18825       -0.14713
H         -5.08029        0.85701        0.64945
H         -4.23224        2.26118       -0.10285
H         -4.89090        0.96205       -1.10914
O         -3.15053       -0.70095        0.44303
H         -0.29333        1.32668       -1.32213
H         -1.17670       -1.93424        2.51385
H         -2.46637       -2.58942        0.70142
H         -1.05494       -0.62348       -2.32900
 
C5_C1_LRP/conf_5
Charge=+1, Multiplicity=+1
C         -0.60697       -0.77398       -1.33989
C          0.80703       -1.26625       -1.57156
O          1.40873       -1.66467       -0.35598
C          2.71644       -1.32782       -0.18889
O          3.32914       -0.68840       -0.99830
C          3.24456       -1.87517        1.09334
H          4.19713       -1.40380        1.32637
H          3.39814       -2.95249        0.98214
H          2.52799       -1.72527        1.90215
H          0.75219       -2.13488       -2.23328
H          1.40752       -0.49581       -2.06341
O         -1.40271       -1.80695       -0.74852
C         -1.92562       -1.67765        0.48124
C         -1.10360       -1.25845        1.65862
C         -0.32376       -0.18925        1.75137
H          0.21897       -0.01270        2.67572
C         -0.12112        0.85543        0.71378
O          1.27875        1.05239        0.58126
C          1.66017        2.30288        0.14927
O          0.84193        3.12090       -0.16548
C          3.13988        2.43772        0.13759
H          3.40963        3.41267       -0.26215
H          3.58094        1.63515       -0.45899
H          3.52238        2.33473        1.15667
H         -0.56448        1.80309        1.04974
C         -0.72936        0.57842       -0.66559
O         -2.13461        1.01681       -0.65122
C         -3.14176        0.43084       -0.11076
C         -4.39898        1.20742       -0.10084
H         -4.40069        1.82465        0.80558
H         -4.43947        1.87295       -0.96250
H         -5.25703        0.53835       -0.06591
O         -3.15458       -0.71881        0.41049
H         -0.29287        1.31509       -1.34008
H         -1.19566       -1.92132        2.51211
H         -2.45995       -2.60065        0.69110
H         -1.03946       -0.64486       -2.33926
 
C5_C1_LRP/conf_6
Charge=+1, Multiplicity=+1
C         -0.50295       -1.26761       -0.53295
C          0.82330       -1.72472        0.05216
O          1.81223       -1.25888       -0.85392
C          3.09159       -1.26155       -0.38180
O          3.35169       -1.57450        0.74456
C          4.05325       -0.84349       -1.44379
H          5.01687       -0.61580       -0.99237
H          3.67377        0.01240       -2.00482
H          4.17930       -1.66904       -2.15032
H          1.00282       -1.33706        1.05593
H          0.82674       -2.81733        0.09381
O         -1.57513       -1.95017        0.12270
C         -2.40613       -1.30223        0.95810
C         -1.88171       -0.44118        2.06295
C         -1.01921        0.56142        1.94998
H         -0.71630        1.09682        2.84525
C         -0.39655        1.06712        0.69673
O          0.99995        1.13559        0.95816
C          1.70224        2.05032        0.21799
O          1.17869        2.67451       -0.66181
C          3.11438        2.14298        0.68059
H          3.15834        2.87931        1.48960
H          3.74171        2.49769       -0.13570
H          3.47056        1.19158        1.07624
H         -0.75545        2.08183        0.47703
C         -0.63321        0.24058       -0.57300
O         -1.90547        0.65092       -1.18119
C         -3.09178        0.34606       -0.79966
C         -4.18999        0.98019       -1.55791
H         -3.88815        1.96514       -1.91223
H         -4.39770        0.35113       -2.43170
H         -5.09045        1.02653       -0.94747
O         -3.40518       -0.45274        0.12864
H          0.08360        0.60117       -1.30948
H         -2.28200       -0.68693        3.04068
H         -3.10468       -2.04242        1.33990
H         -0.55250       -1.62031       -1.56779
 
C5_C1_LRP/conf_7
Charge=+1, Multiplicity=+1
C         -0.49332       -1.27802       -0.52403
C          0.83761       -1.71955        0.06216
O          1.82233       -1.24808       -0.84552
C          3.10299       -1.24953       -0.37699
O          3.36631       -1.56544        0.74783
C          4.06102       -0.82585       -1.43995
H          3.67812        0.03099       -1.99720
H          4.18727       -1.64881       -2.14946
H          5.02520       -0.59736       -0.99013
H          1.01187       -1.32533        1.06436
H          0.85170       -2.81182        0.10916
O         -1.55463       -1.96405        0.14493
C         -2.40659       -1.31135        0.95431
C         -1.91068       -0.42055        2.04914
C         -1.05270        0.58568        1.93253
H         -0.77121        1.14071        2.82287
C         -0.40931        1.07123        0.68188
O          0.98347        1.13964        0.96193
C          1.69827        2.04411        0.22068
O          1.18847        2.65874       -0.67371
C          3.10383        2.13930        0.70227
H          3.45595        1.18857        1.10324
H          3.13592        2.87579        1.51168
H          3.74163        2.49401       -0.10581
H         -0.76148        2.08392        0.44286
C         -0.63281        0.22877       -0.57930
O         -1.90397        0.62619       -1.19913
C         -3.09095        0.31798       -0.82229
C         -4.18674        1.00395       -1.53764
H         -3.88197        1.24358       -2.55573
H         -5.09003        0.39647       -1.51824
H         -4.38914        1.94473       -1.01171
O         -3.40607       -0.49376        0.09398
H          0.08655        0.58489       -1.31564
H         -2.32805       -0.64845        3.02409
H         -3.09925       -2.05397        1.34201
H         -0.54405       -1.64078       -1.55547
 
C7_C3_LRP/conf_0
Charge=+1, Multiplicity=+1
C          0.39117       -1.76579       -0.85586
O          0.66107       -2.82675        0.06006
C          1.50875       -2.63577        1.07926
C          1.90862       -1.48510        1.63651
C          1.32361       -0.13854        1.41638
O          2.20444        0.77050        0.58644
C          2.14405        1.03367       -0.65714
O          1.77667        0.21610       -1.58043
C          1.71813       -1.22117       -1.40647
H          2.55554       -1.51650       -0.77432
H          1.88386       -1.58819       -2.41635
C          2.71443        2.31065       -1.12167
H          2.19703        2.63033       -2.02551
H          2.64620        3.06460       -0.34230
H          3.76714        2.13111       -1.37193
C         -0.15316       -0.15723        1.03726
O         -0.84743        1.04389        1.36809
C         -0.76340        2.11758        0.55581
O          0.04464        2.19020       -0.34108
C         -1.77371        3.14976        0.89809
H         -1.45741        4.11770        0.51427
H         -2.70748        2.85880        0.40609
H         -1.95117        3.18804        1.97292
C         -0.55600       -0.70305       -0.33110
O         -1.83404       -1.31151       -0.20848
C         -2.91116       -0.54098       -0.54343
O         -2.79378        0.59772       -0.90354
C         -4.17898       -1.30601       -0.38503
H         -4.11835       -2.25577       -0.92008
H         -4.33218       -1.53701        0.67267
H         -5.01089       -0.71141       -0.75586
H         -0.61852        0.10250       -1.06619
H         -0.55819       -0.86849        1.76351
H          1.38334        0.41640        2.35295
H          2.64868       -1.56448        2.42367
H          1.89045       -3.58514        1.44141
H         -0.14456       -2.27161       -1.65915
 
C7_C1_LRP/conf_0
Charge=+1, Multiplicity=+1
C          0.82357        0.45787       -1.41591
O          1.63973       -0.65567       -1.78158
C          2.15658       -1.47549       -0.84735
O          3.07556       -0.73375        0.19337
C          2.90581        0.34744        0.83299
O          2.21832        1.35380        0.44765
C          1.71566        1.55906       -0.90276
H          1.17884        2.50050       -0.82146
H          2.58818        1.67020       -1.55074
C          3.54741        0.47302        2.15774
H          4.46203       -0.11870        2.18638
H          2.85169        0.05322        2.89525
H          3.72989        1.51691        2.40528
C          1.25640       -2.31105       -0.01889
C         -0.07316       -2.26960       -0.04613
H         -0.62305       -3.00448        0.53241
C         -0.90211       -1.27934       -0.80780
O         -2.28493       -1.43259       -0.53470
C         -2.69656       -1.20028        0.73534
O         -1.92898       -0.89569        1.61081
C         -4.17023       -1.38229        0.86445
H         -4.43037       -2.42250        0.65156
H         -4.48261       -1.12293        1.87362
H         -4.68993       -0.76405        0.12920
H         -0.83347       -1.48334       -1.88127
C         -0.38510        0.14200       -0.52324
O         -1.41502        1.06489       -0.83249
C         -1.50789        2.16888       -0.03280
O         -0.64663        2.46012        0.75025
C         -2.78220        2.90019       -0.27612
H         -3.57906        2.39557        0.27930
H         -2.69406        3.92097        0.09065
H         -3.05093        2.88363       -1.33284
H         -0.14270        0.23375        0.53581
H          1.76326       -3.06726        0.57118
H          2.93015       -2.06914       -1.33305
H          0.42879        0.80622       -2.37485
 
C7_C1_LRP/conf_1
Charge=+1, Multiplicity=+1
C         -0.86523       -1.25632       -1.07607
O         -1.86770       -0.54829       -1.79553
C         -2.43272        0.56324       -1.31023
O         -3.09009        0.32680        0.15537
C         -2.65253       -0.25234        1.18579
O         -1.86869       -1.27342        1.19857
C         -1.52933       -2.05394        0.01942
H         -0.85348       -2.81408        0.40827
H         -2.44748       -2.52259       -0.34159
C         -3.03742        0.27080        2.51197
H         -4.00782        0.76221        2.45234
H         -2.28943        1.02876        2.78031
H         -3.02416       -0.51485        3.26507
C         -1.64738        1.79522       -1.15017
C         -0.31979        1.89676       -1.16362
H          0.10007        2.89723       -1.13708
C          0.70537        0.81207       -1.27472
O          1.96596        1.26631       -0.77788
C          1.96460        1.78855        0.48128
O          0.94642        1.93334        1.10624
C          3.34120        2.11397        0.94170
H          3.74106        1.22335        1.43670
H          3.99249        2.37281        0.10749
H          3.29742        2.92070        1.67179
H          0.90046        0.60446       -2.33284
C          0.35876       -0.49068       -0.55457
O          1.42684       -1.41293       -0.74071
C          2.31493       -1.57433        0.28728
O          2.17144       -1.03944        1.35007
C          3.43402       -2.46809       -0.12306
H          3.99593       -2.77527        0.75656
H          3.06172       -3.33643       -0.66874
H          4.09269       -1.91426       -0.79881
H          0.26926       -0.26512        0.51091
H         -2.24519        2.69701       -1.07612
H         -3.36652        0.72571       -1.84461
H         -0.49735       -1.97816       -1.80875
 
C7_C1_LRP/conf_2
Charge=+1, Multiplicity=+1
C         -0.45050        0.82823       -0.20397
O         -1.20559        1.01357        1.00359
C         -1.84685       -0.03437        1.52290
O         -3.21737       -0.27245        0.69057
C         -3.42512        0.08320       -0.50245
O         -2.51632        0.29983       -1.38474
C         -1.13341       -0.11197       -1.16984
H         -1.13190       -1.15683       -0.86638
H         -0.67075       -0.03324       -2.15157
C         -4.82036        0.28825       -0.94410
H         -4.92430        0.07797       -2.00736
H         -5.07055        1.34186       -0.77080
H         -5.49411       -0.32099       -0.34286
C         -1.20230       -1.35541        1.63109
C          0.08124       -1.63408        1.41238
H          0.40089       -2.64949        1.63133
C          1.22436       -0.73899        1.03198
O          2.32175       -1.53458        0.56987
C          2.08700       -2.25165       -0.55088
O          1.01719       -2.21510       -1.11078
C          3.28241       -3.03089       -0.97374
H          4.05357       -2.33944       -1.32553
H          3.69944       -3.57863       -0.12669
H          3.00976       -3.71154       -1.77729
H          1.61086       -0.30616        1.96012
C          0.99436        0.43740        0.06988
O          1.68863        1.54170        0.64051
C          2.11170        2.48886       -0.24503
O          1.84273        2.42268       -1.41405
C          2.91345        3.54356        0.43560
H          3.12253        4.34946       -0.26447
H          2.37908        3.92247        1.30910
H          3.85320        3.11061        0.78915
H          1.44409        0.21009       -0.89892
H         -1.85406       -2.13875        2.00508
H         -2.33590        0.28109        2.44429
H         -0.43585        1.82353       -0.64998
 
C7_C1_LRP/conf_3
Charge=+1, Multiplicity=+1
C         -0.69338        0.18979        1.27076
O         -1.33302       -1.04736        1.58177
C         -1.99433       -1.74319        0.64261
O         -3.20117       -0.94365        0.01399
C         -3.26113        0.24131       -0.42936
O         -2.54162        1.22867       -0.04940
C         -1.74082        1.26730        1.16810
H         -1.28907        2.25555        1.12957
H         -2.43997        1.19935        2.00458
C         -4.24141        0.52876       -1.49723
H         -5.10882       -0.12231       -1.38855
H         -3.76272        0.28968       -2.45493
H         -4.52095        1.58041       -1.49765
C         -1.26478       -2.29060       -0.52590
C          0.03312       -2.12093       -0.76813
H          0.48336       -2.65254       -1.60151
C          0.96177       -1.21788       -0.02409
O          2.14717       -1.10611       -0.78554
C          3.31830       -1.09022       -0.07210
O          3.34485       -1.19497        1.11930
C          4.48563       -0.95391       -0.98949
H          4.59024       -1.86949       -1.57815
H          4.32768       -0.13236       -1.69076
H          5.38929       -0.79387       -0.40540
H          1.21243       -1.61680        0.96676
C          0.31791        0.16681        0.11527
O          1.32818        1.11094        0.41956
C          1.22314        2.33801       -0.16711
O          0.24058        2.67193       -0.77214
C          2.45758        3.14098        0.05402
H          2.25086        4.19189       -0.13795
H          2.84359        2.99316        1.06343
H          3.22541        2.79721       -0.64595
H         -0.14668        0.44967       -0.83333
H         -1.84935       -2.96242       -1.14563
H         -2.57639       -2.50795        1.15568
H         -0.11809        0.40783        2.17520
 
C7_C1_LRP/conf_4
Charge=+1, Multiplicity=+1
C         -0.70499        0.96478       -0.14541
O         -1.45418        0.96914        1.08186
C         -2.07554       -0.14966        1.46087
O         -3.45412       -0.30280        0.60294
C         -3.67409        0.18158       -0.53842
O         -2.77079        0.52533       -1.38910
C         -1.37721        0.14197       -1.22258
H         -1.33363       -0.93346       -1.04939
H         -0.92271        0.35856       -2.18777
C         -5.07352        0.40006       -0.96011
H         -5.17449        0.28655       -2.03848
H         -5.34285        1.42904       -0.69281
H         -5.73506       -0.27441       -0.41824
C         -1.40561       -1.45900        1.38914
C         -0.10143       -1.64646        1.19185
H          0.26930       -2.66416        1.26175
C          0.97480       -0.61482        1.01465
O          2.22028       -1.23637        0.70848
C          2.25497       -1.91321       -0.46738
O          1.26047       -2.06154       -1.13544
C          3.62710       -2.37922       -0.79487
H          3.58159       -3.14564       -1.56585
H          4.18696       -1.51761       -1.17302
H          4.13917       -2.74641        0.09531
H          1.15308       -0.15453        1.99229
C          0.74108        0.53798        0.02528
O          1.49466        1.65665        0.46786
C          2.69004        1.86526       -0.17017
O          3.06053        1.17526       -1.07760
C          3.41454        3.01888        0.43209
H          4.24080        3.30647       -0.21459
H          2.73822        3.85930        0.59545
H          3.80766        2.71772        1.40758
H          1.11938        0.24169       -0.95594
H         -2.04275       -2.30888        1.61119
H         -2.57387        0.03600        2.41207
H         -0.70654        2.01539       -0.44111
 
C7_C1_LRP/conf_5
Charge=+1, Multiplicity=+1
C          0.70842        0.76148       -0.28460
O          1.39508        0.08751       -1.35576
C          1.92905       -1.11812       -1.12004
O          3.30356       -0.95091       -0.31165
C          3.64819        0.05414        0.37253
O          2.84046        0.88743        0.92231
C          1.41895        0.59417        1.03514
H          1.31988       -0.40807        1.45648
H          1.03405        1.33114        1.73814
C          5.08876        0.31533        0.56450
H          5.26600        0.84491        1.49898
H          5.42347        0.94792       -0.26673
H          5.64503       -0.62043        0.51660
C          1.13322       -2.14683       -0.42250
C         -0.19299       -2.09357       -0.31080
H         -0.69910       -2.94590        0.12782
C         -1.08446       -0.97767       -0.78757
O         -2.45799       -1.31133       -0.64174
C         -2.92036       -1.55946        0.61042
O         -2.20371       -1.52767        1.57728
C         -4.37774       -1.86824        0.59138
H         -4.56214       -2.74383       -0.03592
H         -4.72333       -2.05423        1.60582
H         -4.92751       -1.03355        0.15022
H         -0.96791       -0.85559       -1.86868
C         -0.76774        0.36482       -0.12997
O         -1.62422        1.32136       -0.73508
C         -1.72272        2.49563       -0.05811
O         -1.04014        2.72063        0.90803
C         -2.74420        3.39480       -0.66182
H         -3.74007        3.00323       -0.43494
H         -2.64596        4.39324       -0.24111
H         -2.64194        3.41866       -1.74806
H         -1.00390        0.30651        0.93466
H          1.67675       -3.03007       -0.10374
H          2.38596       -1.47595       -2.04340
H          0.75801        1.80698       -0.58467
 
C7_C1_LRP/conf_6
Charge=+1, Multiplicity=+1
C         -0.78756        0.64636        0.26181
O         -1.24626       -0.38145        1.15946
C         -1.79844       -1.48721        0.64252
O         -3.30577       -1.17967        0.20244
C         -3.79698       -0.03166        0.00370
O         -3.13024        1.00191       -0.36666
C         -1.76741        0.87396       -0.86181
H         -1.76296        0.07236       -1.60324
H         -1.54618        1.82644       -1.34029
C         -5.24585        0.16112        0.20898
H         -5.62192        0.97431       -0.40922
H         -5.39766        0.42077        1.26395
H         -5.77453       -0.77253        0.01769
C         -1.13948       -2.16766       -0.49274
C          0.15066       -1.99610       -0.77640
H          0.60131       -2.59608       -1.56177
C          1.08357       -1.03585       -0.09799
O          2.36418       -1.17464       -0.68122
C          3.40882       -1.38723        0.18400
O          3.25218       -1.50140        1.36417
C          4.69597       -1.45321       -0.56452
H          5.50870       -1.65651        0.12916
H          4.64606       -2.23447       -1.32637
H          4.87055       -0.50555       -1.07985
H          1.16123       -1.24395        0.97548
C          0.62533        0.40250       -0.30251
O          1.58232        1.23452        0.32849
C          1.50806        2.54546       -0.01550
O          0.61955        2.95811       -0.71714
C          2.62806        3.33287        0.56783
H          2.82713        3.02096        1.59408
H          3.53296        3.14104       -0.01675
H          2.39327        4.39420        0.51959
H          0.62762        0.62607       -1.37574
H         -1.73012       -2.91582       -1.01080
H         -2.05140       -2.15884        1.46386
H         -0.76045        1.52851        0.89970
 
C7_C1_LRP/conf_7
Charge=+1, Multiplicity=+1
C         -0.78382        0.64886        0.27628
O         -1.23725       -0.37844        1.17718
C         -1.79271       -1.48360        0.66613
O         -3.30752       -1.17414        0.23494
C         -3.79973       -0.03141        0.01992
O         -3.12982        1.00609       -0.33897
C         -1.77031        0.87735       -0.84169
H         -1.76877        0.07671       -1.58419
H         -1.55046        1.83011       -1.32041
C         -5.26015        0.15215        0.13814
H         -5.47849        1.16512        0.47906
H         -5.68980       -0.59668        0.80004
H         -5.69659        0.03923       -0.86122
C         -1.14408       -2.16565       -0.47370
C          0.14403       -1.99512       -0.76746
H          0.58838       -2.59662       -1.55525
C          1.08301       -1.03550       -0.09660
O          2.35893       -1.17552       -0.68976
C          3.40977       -1.39105        0.16725
O          3.26179       -1.50700        1.34834
C          4.69119       -1.45750       -0.59100
H          4.86350       -0.50897       -1.10548
H          5.50872       -1.66363        0.09618
H          4.63436       -2.23696       -1.35419
H          1.16882       -1.24393        0.97623
C          0.62517        0.40360       -0.29699
O          1.58729        1.23365        0.32866
C          1.51291        2.54499       -0.01392
O          0.62105        2.95937       -0.71025
C          2.63725        3.33041        0.56372
H          2.40351        4.39207        0.51784
H          2.84182        3.01728        1.58850
H          3.53853        3.13803       -0.02625
H          0.62094        0.62813       -1.37002
H         -1.73898       -2.91462       -0.98567
H         -2.04414       -2.15351        1.48918
H         -0.75230        1.53099        0.91396
 
C7_C1_LRP/conf_8
Charge=+1, Multiplicity=+1
C         -0.95303        0.83954        0.09215
O         -1.49737        0.10405        1.20306
C         -2.08831       -1.06987        0.96572
O         -3.58480       -0.80329        0.40216
C         -3.98184        0.25255       -0.16042
O         -3.22594        1.09017       -0.78180
C         -1.85081        0.75826       -1.12026
H         -1.85324       -0.22057       -1.60137
H         -1.56174        1.51520       -1.84789
C         -5.41919        0.58725       -0.11282
H         -6.00904       -0.32323       -0.01207
H         -5.71305        1.16630       -0.98676
H         -5.58587        1.19749        0.78340
C         -1.46633       -2.04529        0.04937
C         -0.18213       -2.00888       -0.30297
H          0.20797       -2.81822       -0.91350
C          0.84572       -0.99346        0.09596
O          2.03286       -1.34081       -0.60098
C          3.21478       -1.24145        0.07861
O          3.26513       -0.91440        1.23107
C          4.36012       -1.55543       -0.81925
H          4.48120       -0.72345       -1.51969
H          5.26600       -1.67154       -0.22812
H          4.16082       -2.45474       -1.40395
H          1.03892       -1.04549        1.17556
C          0.49123        0.46385       -0.23738
O          1.31323        1.32482        0.52962
C          2.43863        1.82313       -0.07193
O          2.68608        1.62073       -1.22722
C          3.25981        2.58222        0.90940
H          2.63488        3.24118        1.51401
H          3.72918        1.85959        1.58411
H          4.02705        3.14787        0.38502
H          0.69629        0.63466       -1.30203
H         -2.09450       -2.87897       -0.24683
H         -2.40831       -1.49717        1.91623
H         -0.94212        1.86638        0.45967
 
oxocarbenium/conf_0
Charge=+1, Multiplicity=+1
C         -0.50030        0.55668       -0.76257
O         -1.04711        1.36752        0.31537
C         -1.13712        0.92127        1.50288
C         -0.47288       -0.18418        2.08593
C          0.66555       -0.77256        1.65673
C          1.59479       -0.33695        0.58385
O          2.50745       -1.37836        0.24114
C          1.93550       -2.53525       -0.16745
O          0.73474       -2.65301       -0.19640
C          2.94476       -3.55888       -0.54622
H          2.44309       -4.48346       -0.82245
H          3.54457       -3.19079       -1.38266
H          3.62804       -3.73110        0.28880
C          1.00536        0.31406       -0.68753
O          1.72782        1.47834       -1.08206
C          1.85402        2.50141       -0.19555
O          1.38753        2.44500        0.91290
C          2.63183        3.62685       -0.78085
H          3.63079        3.27973       -1.05661
H          2.14786        3.97883       -1.69491
H          2.70253        4.43479       -0.05613
H          1.20474       -0.37630       -1.51016
H          2.23585        0.40550        1.07090
H          1.06158       -1.57386        2.27590
H         -0.91105       -0.52163        3.01866
H         -1.78085        1.53574        2.12820
C         -1.35051       -0.69375       -0.93885
O         -2.69296       -0.33372       -1.25329
C         -3.56607       -0.24825       -0.23078
O         -3.22017       -0.28214        0.92902
C         -4.96821       -0.12201       -0.71317
H         -5.02771        0.60950       -1.52107
H         -5.28917       -1.08520       -1.12051
H         -5.61877        0.15738        0.11252
H         -1.32990       -1.35422       -0.07531
H         -0.97502       -1.24666       -1.79992
H         -0.66516        1.20198       -1.62711
 
oxocarbenium/conf_1
Charge=+1, Multiplicity=+1
C         -0.50744        0.58373       -0.59354
O         -1.21639        1.36536        0.41917
C         -1.39122        0.96845        1.61084
C         -0.75847       -0.07730        2.33574
C          0.34600       -0.78181        2.00752
C          1.24680       -0.65904        0.83590
O          1.26281       -1.95041        0.23796
C          2.49950       -2.35956       -0.22613
O          3.46293       -1.66228       -0.11614
C          2.41278       -3.71175       -0.84166
H          1.73401       -3.68697       -1.69794
H          3.40335       -4.02509       -1.16365
H          2.00546       -4.42403       -0.12056
C          0.95581        0.41186       -0.20417
O          1.45999        1.62629        0.32407
C          1.83782        2.56250       -0.61066
O          1.65925        2.37671       -1.77934
C          2.47230        3.74149        0.03832
H          1.88683        4.07309        0.89753
H          3.46237        3.45397        0.40397
H          2.57583        4.54306       -0.68987
H          1.50128        0.15613       -1.11843
H          2.25583       -0.43282        1.21539
H          0.66013       -1.55274        2.70815
H         -1.23568       -0.28351        3.28802
H         -2.11040        1.58927        2.14279
C         -1.26064       -0.70124       -0.87973
O         -2.58356       -0.43008       -1.32838
C         -3.55412       -0.38969       -0.39287
O         -3.31650       -0.41908        0.79398
C         -4.90668       -0.31779       -1.00843
H         -5.13725       -1.28147       -1.47178
H         -5.64810       -0.09492       -0.24449
H         -4.92358        0.43482       -1.79899
H         -1.29324       -1.37707       -0.02463
H         -0.75662       -1.20705       -1.70456
H         -0.56305        1.24412       -1.45822
 
oxocarbenium/conf_2
Charge=+1, Multiplicity=+1
C         -0.46070        0.79336       -0.12128
O         -1.16057        0.99852        1.14746
C         -1.55478        0.00046        1.84297
C         -0.98205       -1.29735        1.88814
C          0.26335       -1.62363        1.48204
C          1.35320       -0.73412        0.98999
O          2.40862       -1.50724        0.42426
C          2.03198       -2.28598       -0.61883
O          0.87619       -2.33366       -0.96458
C          3.17957       -3.00483       -1.23061
H          2.81202       -3.75956       -1.92243
H          3.80111       -2.28528       -1.77206
H          3.80298       -3.45595       -0.45658
C          1.00699        0.44934        0.07077
O          1.69942        1.56845        0.60800
C          2.07865        2.51745       -0.30526
O          1.78211        2.42152       -1.46329
C          2.86562        3.60197        0.34261
H          3.06818        4.38575       -0.38392
H          2.31976        4.00616        1.19783
H          3.80741        3.19343        0.71855
H          1.39461        0.24588       -0.93118
H          1.81436       -0.30086        1.88662
H          0.59119       -2.63968        1.68619
H         -1.58742       -2.04472        2.38817
H         -2.30959        0.27094        2.57759
C         -1.23036       -0.15094       -1.02525
O         -2.52457        0.37702       -1.32807
C         -3.53757        0.04511       -0.52339
O         -3.37818       -0.50589        0.55065
C         -4.85926        0.41135       -1.09822
H         -5.62781        0.35135       -0.33098
H         -4.81773        1.41082       -1.53474
H         -5.09530       -0.28821       -1.90578
H         -1.32168       -1.16251       -0.63529
H         -0.70105       -0.19969       -1.97698
H         -0.50318        1.78909       -0.56253
 
oxocarbenium/conf_3
Charge=+1, Multiplicity=+1
C         -0.56956       -0.66505       -0.33772
O          0.19765       -1.85330        0.01543
C          0.86272       -1.87062        1.12049
C          1.26652       -0.76423        1.85716
C          1.53400        0.46445        1.29412
C          1.60608        0.68136       -0.18943
O          2.54211       -0.22072       -0.79563
C          3.77190       -0.19675       -0.22177
O          3.95519        0.40233        0.80642
C          4.77778       -0.96254       -1.00496
H          5.65673       -1.14404       -0.39009
H          4.35304       -1.89956       -1.36861
H          5.06712       -0.37052       -1.87851
C          0.29681        0.43095       -0.95008
O         -0.49774        1.60002       -1.07217
C         -0.82177        2.25217        0.06750
O         -0.35238        1.92896        1.13664
C         -1.79682        3.34401       -0.16351
H         -1.62053        3.83119       -1.12261
H         -2.78953        2.88219       -0.18800
H         -1.75370        4.05636        0.65796
H          0.58007        0.18179       -1.97512
H          1.93294        1.70557       -0.38439
H          1.85146        1.27621        1.93295
H          1.52232       -0.93315        2.89749
H          1.07036       -2.88403        1.46192
C         -1.66318       -1.11522       -1.28234
O         -2.76210       -1.68564       -0.59079
C         -3.57478       -0.79185        0.02430
O         -3.31336        0.38486        0.05346
C         -4.77520       -1.45027        0.60973
H         -5.46493       -1.70645       -0.20004
H         -4.50186       -2.37989        1.11112
H         -5.26925       -0.76753        1.29783
H         -1.28839       -1.89385       -1.94810
H         -1.99474       -0.25456       -1.86754
H         -0.99324       -0.29042        0.59588
 
oxocarbenium/conf_4
Charge=+1, Multiplicity=+1
C         -0.84708        0.63011        0.28301
O         -1.16829       -0.41298        1.26715
C         -1.35753       -1.62978        0.90170
C         -0.64963       -2.27670       -0.15776
C          0.58024       -1.87029       -0.51634
C          1.31259       -0.70181        0.07025
O          2.60543       -0.58621       -0.48677
C          3.48667       -1.54337       -0.06414
O          3.12735       -2.44546        0.64071
C          4.85743       -1.28772       -0.58392
H          5.48404       -2.15736       -0.39811
H          4.82724       -1.05326       -1.64952
H          5.27745       -0.41979       -0.06761
C          0.61333        0.62308       -0.19599
O          1.37275        1.61317        0.46887
C          1.12664        2.88755        0.05070
O          0.25012        3.12190       -0.73854
C          2.05561        3.86145        0.68397
H          2.13517        3.67520        1.75646
H          3.05263        3.73146        0.25318
H          1.70796        4.87425        0.49218
H          0.62449        0.82971       -1.27165
H          1.39406       -0.84340        1.15592
H          1.12982       -2.45784       -1.24553
H         -1.07621       -3.19503       -0.54353
H         -1.89447       -2.21955        1.64065
C         -1.82148        0.59520       -0.87472
O         -3.18073        0.72348       -0.44866
C         -3.85136       -0.38369       -0.15049
O         -3.31002       -1.47095       -0.00488
C         -5.31490       -0.16012       -0.03472
H         -5.51006        0.74821        0.53873
H         -5.72582       -0.00634       -1.03720
H         -5.78997       -1.02327        0.42562
H         -1.71504       -0.30111       -1.48956
H         -1.61553        1.47944       -1.47911
H         -1.02179        1.53152        0.86679
 
oxocarbenium/conf_5
Charge=+1, Multiplicity=+1
C         -0.58810        0.71176       -0.59456
C         -1.23695       -0.60017       -0.99194
H         -1.09531       -1.38533       -0.24902
H         -0.79051       -0.92600       -1.93222
O         -2.62698       -0.42555       -1.24567
C         -3.47166       -0.63192       -0.21638
O         -3.08750       -0.79486        0.92119
C         -4.89073       -0.64189       -0.66272
H         -5.07649       -1.55668       -1.23304
H         -5.54986       -0.61240        0.20194
H         -5.08390        0.20091       -1.32912
C          0.92209        0.66367       -0.38928
C          1.44861       -0.49706        0.43213
C          0.72607       -0.87291        1.67973
C         -0.41599       -0.38509        2.20796
C         -1.24514        0.66219        1.71764
O         -1.24876        1.25014        0.59397
H         -1.95686        1.10829        2.41046
H         -0.75067       -0.77907        3.16203
H          1.23094       -1.65856        2.23859
H          2.47738       -0.25141        0.72903
O          1.47173       -1.64740       -0.41434
C          2.52086       -2.51691       -0.20348
O          3.29876       -2.34282        0.68744
C          2.50896       -3.61718       -1.20591
H          2.70196       -3.20622       -2.20048
H          3.27939       -4.34236       -0.95335
H          1.52848       -4.09734       -1.23140
H          1.37319        0.60470       -1.38516
O          1.35467        1.84189        0.27016
C          1.50165        2.94865       -0.53330
O          1.21715        2.91248       -1.69528
C          2.04344        4.10041        0.23764
H          3.06120        3.87146        0.56494
H          2.05123        4.98606       -0.39382
H          1.44305        4.27548        1.13280
H         -0.81456        1.47617       -1.33699
 
oxocarbenium/conf_6
Charge=+1, Multiplicity=+1
C         -0.38105       -1.11994        0.60251
C          0.90864       -1.13279        1.43784
H          0.69324       -1.52350        2.43319
H          1.35000       -0.13905        1.51677
O          1.84932       -2.03712        0.88501
C          2.53832       -1.57867       -0.19060
O          2.31370       -0.49448       -0.66473
C          3.54096       -2.57197       -0.66210
H          4.20582       -2.85182        0.15796
H          3.02769       -3.48004       -0.98918
H          4.10996       -2.15196       -1.48837
C         -0.67429        0.12750       -0.22140
C         -0.53424        1.46534        0.49337
C         -1.08898        1.59619        1.85256
C         -1.80700        0.69865        2.57423
C         -2.08630       -0.65405        2.27092
O         -1.53274       -1.44971        1.45647
H         -2.87130       -1.15161        2.84171
H         -2.27433        1.03784        3.49372
H         -0.94452        2.58203        2.29034
H         -1.09889        2.17693       -0.13892
O          0.80872        1.90373        0.57389
C          1.27071        2.51085       -0.57966
O          0.53131        2.71678       -1.49618
C          2.72354        2.80248       -0.48749
H          3.25798        1.86434       -0.66491
H          2.99660        3.52557       -1.25333
H          2.98827        3.16518        0.50636
H          0.03175        0.10960       -1.05525
O         -2.00976        0.09034       -0.70648
C         -2.20970       -0.69630       -1.81696
O         -1.33702       -1.39125       -2.24978
C         -3.58767       -0.52813       -2.35370
H         -3.64079        0.42703       -2.88486
H         -3.80627       -1.33519       -3.04989
H         -4.32291       -0.50016       -1.54821
H         -0.36804       -1.97660       -0.06988
 
C4_rearranged_RSR/conf_0
Charge=+1, Multiplicity=+1
C         -0.04530       -1.11510       -1.23053
O          1.10609        2.86315       -0.18901
C          0.38015        3.49422        0.55029
C         -0.77795        2.90686        1.24891
C         -1.00612        1.59162        1.31929
C         -0.16029        0.55110        0.66484
O         -0.22721       -0.62369        1.52795
C         -0.14683       -1.80736        1.06861
O         -0.07454       -2.10840       -0.16399
C         -0.10583       -2.91057        2.03834
H         -0.54681       -3.80765        1.60632
H          0.95220       -3.10491        2.25135
H         -0.60520       -2.62109        2.96128
C         -0.51918        0.26740       -0.79505
O         -1.87018        0.53485       -1.15922
C         -2.85920       -0.18854       -0.58456
O         -2.62721       -1.04083        0.23458
C         -4.19726        0.21619       -1.09508
H         -4.34916        1.28564       -0.93123
H         -4.24764        0.04587       -2.17349
H         -4.96986       -0.35874       -0.58968
H          0.04038        1.01113       -1.36424
H          0.88755        0.84953        0.68422
H         -1.85237        1.21235        1.88559
H         -1.44116        3.58956        1.77088
C          1.32848       -1.14514       -1.89480
O          2.25305       -0.15502       -1.46775
C          2.85939       -0.33641       -0.27410
O          2.49422       -1.18776        0.50014
C          3.95873        0.64509       -0.06972
H          4.75008        0.45928       -0.80080
H          3.58446        1.65664       -0.24704
H          4.35659        0.54888        0.93806
H          1.18620       -0.93524       -2.95554
H          1.75461       -2.14503       -1.78130
H         -0.76170       -1.52317       -1.94491
H          0.57537        4.56231        0.75043
 
C4_rearranged_RSR/conf_1
Charge=+1, Multiplicity=+1
C         -0.22922       -1.20686       -0.95321
O          0.75663        2.86486       -0.34846
C          0.22196        3.46615        0.55863
C         -0.63394        2.81843        1.57082
C         -0.72007        1.49370        1.72866
C         -0.01276        0.49733        0.87289
O          0.29396       -0.64373        1.74516
C          0.43248       -1.82322        1.27901
O          0.14497       -2.17000        0.08900
C          0.94034       -2.85952        2.18861
H          0.55718       -3.83865        1.90487
H          2.03072       -2.86115        2.06693
H          0.70319       -2.61277        3.22228
C         -0.81861        0.04495       -0.32772
O         -2.13820       -0.21202        0.13410
C         -3.09894       -0.21456       -0.84523
O         -2.80362       -0.09263       -2.00017
C         -4.46090       -0.37480       -0.26709
H         -4.48337       -1.20777        0.43827
H         -4.72598        0.53149        0.28468
H         -5.17813       -0.53341       -1.06948
H         -0.81088        0.85051       -1.06609
H          0.94799        0.88018        0.53723
H         -1.34475        1.07841        2.51350
H         -1.18155        3.46893        2.24579
C          0.90908       -1.03157       -1.94527
O          1.81228        0.04271       -1.72482
C          2.73834       -0.09865       -0.75775
O          2.67670       -0.98805        0.05964
C          3.76944        0.97122       -0.83064
H          4.40512        0.93454        0.05131
H          4.37617        0.82171       -1.72825
H          3.28306        1.94483       -0.92745
H          0.45026       -0.80020       -2.90749
H          1.45220       -1.97707       -2.02549
H         -1.01844       -1.73792       -1.48449
H          0.37214        4.55370        0.67798
 
C4_rearranged_RSR/conf_2
Charge=+1, Multiplicity=+1
C         -0.84053       -1.38084        0.43830
O          2.85322        1.69434       -0.02162
C          2.50944        2.59570       -0.75240
C          1.09728        2.93468       -1.05334
C          0.04146        2.16920       -0.76132
C          0.14728        0.84351       -0.08505
O          0.08011        1.10236        1.37562
C         -0.26548        0.18630        2.18673
O         -0.68303       -0.96907        1.84434
C         -0.16307        0.47417        3.62799
H         -0.90071       -0.10275        4.18414
H          0.83740        0.16764        3.95580
H         -0.26800        1.54378        3.80492
C         -0.92014       -0.15470       -0.45460
O         -2.17663        0.49044       -0.29153
C         -3.22499       -0.10347       -0.95343
O         -3.07760       -1.13471       -1.54351
C         -4.47054        0.70132       -0.82587
H         -4.61591        1.03231        0.20383
H         -4.38429        1.59457       -1.45157
H         -5.31881        0.10988       -1.16402
H         -0.76904       -0.47456       -1.48932
H          1.13636        0.42229       -0.22968
H         -0.95746        2.49649       -1.03071
H          0.93642        3.87069       -1.58095
C          0.20425       -2.43185        0.13303
O          1.54706       -1.99360        0.26730
C          2.18787       -1.63053       -0.88562
O          1.58005       -1.43512       -1.90350
C          3.65268       -1.48492       -0.67027
H          4.04503       -2.33935       -0.11695
H          4.14883       -1.38683       -1.63372
H          3.83774       -0.58329       -0.07853
H          0.01338       -2.79782       -0.87965
H          0.08632       -3.25043        0.84471
H         -1.80831       -1.88279        0.43118
H          3.26242        3.23166       -1.25113
 
C4_rearranged_RSR/conf_3
Charge=+1, Multiplicity=+1
C         -0.13373        1.10365       -1.20110
O         -0.64859       -2.55016        0.35653
C          0.15932       -3.03431        1.12060
C          1.19345       -2.24131        1.81316
C          1.24942       -0.90672        1.76163
C          0.32158       -0.06968        0.95091
O          0.34612        1.27865        1.55878
C          0.06672        2.31792        0.87772
O         -0.17536        2.32667       -0.37290
C          0.00323        3.60653        1.58993
H          0.32182        4.41534        0.93297
H         -1.04264        3.78390        1.86716
H          0.60127        3.56587        2.49889
C          0.71124        0.05753       -0.50979
O          2.06677        0.47043       -0.59745
C          2.95616       -0.46783       -1.08420
O          2.60347       -1.56479       -1.39775
C          4.33148        0.09898       -1.14554
H          4.34862        0.95437       -1.82554
H          4.63380        0.45862       -0.15924
H          5.02188       -0.66542       -1.49499
H          0.57240       -0.91491       -0.98937
H         -0.71233       -0.40400        1.01644
H          2.01685       -0.37181        2.31360
H          1.91669       -2.78213        2.41514
C         -1.54581        0.72240       -1.56029
O         -2.23170        0.32492       -0.38648
C         -3.36636       -0.42292       -0.61206
O         -3.75584       -0.63761       -1.71936
C         -3.95006       -0.91081        0.66901
H         -3.36331       -1.77225        1.00351
H         -3.91010       -0.14330        1.44325
H         -4.97662       -1.22946        0.49935
H         -1.51435       -0.09593       -2.28657
H         -2.05240        1.56944       -2.03175
H          0.37937        1.44008       -2.10296
H          0.14027       -4.11385        1.34941
 
C4_rearranged_RSR/conf_4
Charge=+1, Multiplicity=+1
C          0.32634       -0.82924       -0.78117
O         -1.11555        2.82608       -1.13848
C         -1.95991        3.28765       -0.39959
C         -2.43342        2.59938        0.81588
C         -1.82484        1.52590        1.33114
C         -0.63011        0.87891        0.71969
O          0.07860        0.19191        1.81172
C          0.87540       -0.76917        1.56198
O          1.02792       -1.30780        0.41579
C          1.67510       -1.29819        2.67641
H          1.96374       -2.33027        2.48487
H          2.57857       -0.67820        2.72902
H          1.13281       -1.19584        3.61571
C         -0.95058       -0.13295       -0.36328
O         -1.88168       -1.05116        0.18445
C         -2.59514       -1.77022       -0.74453
O         -2.37422       -1.65630       -1.91556
C         -3.61220       -2.63686       -0.08911
H         -3.15647       -3.22602        0.70921
H         -4.38362       -2.00857        0.36467
H         -4.06468       -3.28891       -0.83302
H         -1.36980        0.39341       -1.22341
H          0.07688        1.61801        0.34188
H         -2.19899        1.06825        2.24183
H         -3.29514        3.01934        1.32505
C          1.22321        0.08508       -1.61839
O          2.58999       -0.28196       -1.57177
C          3.29890        0.23300       -0.54346
O          2.76995        0.83468        0.36196
C          4.75492       -0.03419       -0.69527
H          4.92562       -1.07707       -0.96864
H          5.14319        0.58200       -1.51150
H          5.27618        0.21806        0.22562
H          1.11124        1.13102       -1.32887
H          0.91207       -0.02227       -2.65836
H          0.11283       -1.75469       -1.31235
H         -2.41042        4.27351       -0.60819
 
C4_rearranged_RSR/conf_5
Charge=+1, Multiplicity=+1
C          0.59824       -0.20321       -1.12538
O         -1.96040        2.99973       -0.43650
C         -2.94164        2.85551        0.26180
C         -3.20971        1.62910        1.03505
C         -2.30415        0.66191        1.21436
C         -0.92922        0.67276        0.63263
O         -0.10129       -0.13271        1.53515
C          0.74995       -0.98132        1.11626
O          1.10938       -1.10544       -0.10215
C          1.34715       -1.88821        2.10330
H          0.64145       -2.71560        2.24202
H          2.29538       -2.27638        1.73850
H          1.46874       -1.36910        3.05371
C         -0.82450        0.23074       -0.82938
O         -1.80937       -0.67751       -1.30947
C         -2.03303       -1.85338       -0.68093
O         -1.42590       -2.18217        0.30705
C         -3.10329       -2.63188       -1.36153
H         -4.02595       -2.04694       -1.38540
H         -2.81804       -2.82585       -2.39834
H         -3.26401       -3.56941       -0.83428
H         -1.02916        1.13501       -1.40503
H         -0.50345        1.67681        0.69144
H         -2.54074       -0.20576        1.82294
H         -4.17954        1.54305        1.51504
C          1.52813        1.00033       -1.24498
O          2.88475        0.61316       -1.32020
C          3.55562        0.55400       -0.13967
O          3.00043        0.70018        0.91960
C          5.00646        0.30417       -0.35728
H          5.15035       -0.52035       -1.05814
H          5.45716        1.19389       -0.80617
H          5.49004        0.09336        0.59400
H          1.38891        1.69528       -0.41359
H          1.29535        1.51125       -2.18109
H          0.63694       -0.81042       -2.02943
H         -3.68431        3.66606        0.36044
 
C4_rearranged_RSR/conf_6
Charge=+1, Multiplicity=+1
C         -0.68367       -0.81876       -0.40167
O          0.10977        3.21640       -0.70833
C          1.15271        3.68180       -0.30165
C          2.27244        2.85091        0.18087
C          2.33133        1.52777        0.00316
C          1.27407        0.71187       -0.66149
O          1.97023       -0.44168       -1.24381
C          1.36911       -1.55348       -1.41358
O          0.12877       -1.74477       -1.19117
C          2.14867       -2.67954       -1.94477
H          2.52806       -3.22620       -1.07281
H          1.50722       -3.34769       -2.51828
H          2.99239       -2.32143       -2.53235
C          0.12473        0.28932        0.24650
O          0.47324        0.05128        1.60851
C          1.20757       -1.03143        1.93792
O          1.63835       -1.79368        1.10703
C          1.38254       -1.14593        3.41101
H          1.64489       -0.17914        3.84341
H          0.43214       -1.45545        3.85616
H          2.14317       -1.89147        3.63222
H         -0.52359        1.16510        0.30862
H          0.83522        1.25121       -1.50509
H          3.19461        0.96828        0.35341
H          3.09953        3.35890        0.66685
C         -1.76364       -0.29778       -1.34598
O         -2.68146        0.50760       -0.63600
C         -3.60664       -0.17097        0.10981
O         -3.55740       -1.36286        0.23608
C         -4.61792        0.75839        0.68437
H         -5.28461        1.09235       -0.11606
H         -5.19932        0.23979        1.44371
H         -4.13713        1.64569        1.09952
H         -2.26505       -1.15132       -1.80785
H         -1.33806        0.34455       -2.12051
H         -1.14410       -1.45829        0.35173
H          1.31476        4.77367       -0.28814
 
C4_rearranged_RSR/conf_7
Charge=+1, Multiplicity=+1
C         -0.46777       -0.86842       -1.30583
O          1.51541        2.22719       -0.47633
C          2.21316        2.26845        0.51387
C          2.16963        1.32209        1.64535
C          1.32710        0.30039        1.84546
C          0.16406       -0.13119        1.01030
O         -0.60142        1.05600        0.62351
C         -0.83090        1.36602       -0.59589
O         -0.71032        0.54622       -1.56573
C         -1.37392        2.69611       -0.89003
H         -0.98440        3.04088       -1.84789
H         -2.46075        2.57873       -0.97486
H         -1.13394        3.39324       -0.09109
C          0.53472       -1.02914       -0.18316
O          1.80452       -0.74362       -0.72877
C          2.85175       -1.42034       -0.15893
O          2.68914       -2.16005        0.76992
C          4.12869       -1.10605       -0.85537
H          4.22107       -0.03073       -1.01929
H          4.96451       -1.48398       -0.27054
H          4.12894       -1.58614       -1.83822
H          0.52044       -2.06041        0.18085
H         -0.53979       -0.68538        1.63085
H          1.48914       -0.32679        2.71706
H          2.94232        1.47812        2.39355
C         -1.78020       -1.61070       -1.14280
O         -2.35396       -1.53183        0.15890
C         -3.29581       -0.56829        0.36088
O         -3.47478        0.31883       -0.42997
C         -4.02856       -0.78281        1.63894
H         -4.80400       -1.53622        1.46743
H         -3.36869       -1.16798        2.41730
H         -4.50476        0.14479        1.95053
H         -1.57859       -2.67102       -1.30865
H         -2.48945       -1.25417       -1.89279
H         -0.00408       -1.20801       -2.23224
H          2.98172        3.05642        0.60891
 
C4_rearranged_RSR/conf_8
Charge=+1, Multiplicity=+1
C          0.12328       -1.32353        0.96691
O         -1.90530        2.11058       -0.25031
C         -1.32655        2.95867       -0.89448
C          0.04941        2.79658       -1.39562
C          0.71049        1.63463       -1.39683
C          0.17724        0.33430       -0.89158
O          0.99626       -0.70304       -1.55295
C          1.51385       -1.68104       -0.92363
O          1.15837       -2.06118        0.24504
C          2.56132       -2.45678       -1.60143
H          3.51231       -1.97019       -1.35359
H          2.58171       -3.48123       -1.23344
H          2.42218       -2.41597       -2.68123
C          0.14552        0.15021        0.62253
O          1.09283        0.89041        1.39059
C          2.41235        0.81798        1.12716
O          2.86128        0.12256        0.24802
C          3.19527        1.69757        2.03708
H          2.88236        2.73574        1.89995
H          2.99000        1.43407        3.07722
H          4.25643        1.59383        1.82283
H         -0.80305        0.57582        0.94530
H         -0.83954        0.15130       -1.25405
H          1.71684        1.58785       -1.80223
H          0.52920        3.67374       -1.81873
C         -1.18806       -2.04240        0.63277
O         -2.29479       -1.32703        1.13581
C         -3.11481       -0.74501        0.20242
O         -2.86471       -0.78327       -0.97156
C         -4.26994       -0.06317        0.84195
H         -4.49556       -0.48030        1.82194
H         -4.00624        0.99373        0.95072
H         -5.13229       -0.12617        0.17906
H         -1.18047       -3.02574        1.10556
H         -1.28823       -2.16386       -0.44960
H          0.39195       -1.45412        2.01488
H         -1.82534        3.91098       -1.14522
 
C4_rearranged_RSR/conf_9
Charge=+1, Multiplicity=+1
C          0.90665        0.07410        0.21583
O         -1.51941       -2.07232       -1.95443
C         -2.72030       -1.90489       -1.98375
C         -3.37261       -0.67989       -1.48175
C         -2.68827        0.39050       -1.06740
C         -1.19989        0.45371       -1.01715
O         -0.85084        1.89119       -0.98727
C          0.24932        2.29078       -0.47665
O          1.12724        1.52834        0.03763
C          0.51019        3.74074       -0.46739
H          0.13171        4.14119        0.48055
H          1.58268        3.92760       -0.51189
H         -0.01820        4.22732       -1.28591
C         -0.57459       -0.20213        0.20120
O         -1.13694        0.35911        1.37509
C         -1.97506       -0.46898        2.09912
O         -2.24494       -1.56977        1.72483
C         -2.43352        0.20966        3.34205
H         -2.83472        1.19889        3.11258
H         -3.18744       -0.40329        3.83105
H         -1.58168        0.34661        4.01380
H         -0.76204       -1.27735        0.15674
H         -0.75534        0.05107       -1.92898
H         -3.21275        1.27713       -0.72348
H         -4.45752       -0.65437       -1.47677
C          1.70202       -0.67587       -0.83424
O          3.08101       -0.37656       -0.76737
C          3.75967       -0.98299        0.25162
O          3.19021       -1.63663        1.08179
C          5.22284       -0.72364        0.15605
H          5.62965       -1.29204       -0.68526
H          5.41570        0.33264       -0.03911
H          5.70937       -1.04202        1.07552
H          1.39301       -0.41310       -1.84761
H          1.52393       -1.74342       -0.67337
H          1.32019       -0.11579        1.20494
H         -3.38586       -2.67450       -2.41021
 
C4_rearranged_RSR/conf_10
Charge=+1, Multiplicity=+1
C         -0.10958       -1.23643       -0.95027
O          1.60587        2.46314       -0.01840
C          0.93852        3.32188        0.51924
C         -0.43094        3.09275        1.01547
C         -0.97430        1.87775        1.14115
C         -0.29992        0.60510        0.75595
O         -0.84529       -0.42314        1.64678
C         -0.93627       -1.63880        1.27967
O         -0.52097       -2.09506        0.16594
C         -1.54648       -2.59127        2.21859
H         -2.61591       -2.62054        1.97710
H         -1.13126       -3.58760        2.07208
H         -1.42612       -2.24897        3.24509
C         -0.43466        0.23490       -0.71854
O         -1.63431        0.66817       -1.35608
C         -2.81650        0.12083       -1.00117
O         -2.89983       -0.71817       -0.13810
C         -3.93880        0.67782       -1.80375
H         -3.92262        1.76907       -1.76737
H         -3.81415        0.38863       -2.85089
H         -4.88399        0.29482       -1.42578
H          0.33423        0.82737       -1.21638
H          0.77034        0.62949        0.96471
H         -1.97583        1.76999        1.54929
H         -0.99570        3.96288        1.33527
C          1.35160       -1.49939       -1.21056
O          2.09483       -0.91551       -0.15441
C          3.40728       -0.62880       -0.45669
O          3.87048       -0.89715       -1.52402
C          4.08127        0.05588        0.68169
H          3.81803       -0.40892        1.63309
H          5.15841        0.03069        0.52971
H          3.74631        1.09766        0.70055
H          1.63212       -1.05567       -2.17055
H          1.54016       -2.57518       -1.26615
H         -0.69663       -1.61964       -1.78645
H          1.34905        4.33424        0.67832
 
C4_rearranged_RSR/conf_11
Charge=+1, Multiplicity=+1
C          0.81234        0.03975       -0.18477
O         -1.93402        3.04413       -0.21327
C         -3.12559        2.82398       -0.15673
C         -3.68824        1.48090        0.07981
C         -2.95337        0.43877        0.48048
C         -1.47915        0.47918        0.70240
O         -1.19266       -0.54441        1.70901
C         -0.03007       -1.06932        1.78145
O          0.95940       -0.72701        1.05965
C          0.18784       -2.10642        2.79901
H         -0.00713       -3.06610        2.30528
H          1.22476       -2.09413        3.13298
H         -0.50723       -1.98620        3.62825
C         -0.63911        0.29126       -0.55638
O         -1.17635       -0.60815       -1.52115
C         -1.16511       -1.93885       -1.29172
O         -0.76758       -2.40968       -0.25438
C         -1.67623       -2.69708       -2.46511
H         -0.92995       -2.65542       -3.26419
H         -1.84747       -3.73392       -2.18416
H         -2.58944       -2.24028       -2.84983
H         -0.69239        1.25439       -1.06652
H         -1.17810        1.43173        1.14717
H         -3.42532       -0.52172        0.66903
H         -4.75982        1.35951       -0.04342
C          1.58818        1.33606       -0.02273
O          2.91487        1.11776        0.40578
C          3.76702        0.64879       -0.55154
O          3.37841        0.35886       -1.65023
C          5.16413        0.57377       -0.04182
H          5.55090        1.58836        0.08905
H          5.19083        0.08600        0.93424
H          5.78430        0.03845       -0.75749
H          1.13315        1.98294        0.73062
H          1.57274        1.84491       -0.99118
H          1.30228       -0.59008       -0.92673
H         -3.85450        3.64485       -0.27045
 
C4_rearranged_RSR/conf_12
Charge=+1, Multiplicity=+1
C         -0.46720       -0.98802       -0.36783
O          0.74186        2.61798       -1.60928
C          1.69290        3.19442       -1.12702
C          2.61971        2.55689       -0.17110
C          2.61637        1.24445        0.08265
C          1.65499        0.28130       -0.52419
O          2.34018       -1.03002       -0.53195
C          1.66280       -2.10638       -0.62608
O          0.39080       -2.15510       -0.64902
C          2.39845       -3.38043       -0.69620
H          2.50457       -3.76150        0.32655
H          1.82720       -4.10995       -1.27003
H          3.39141       -3.22484       -1.11509
C          0.34832        0.13754        0.22390
O          0.66376       -0.12280        1.58339
C         -0.33534        0.19860        2.47164
O         -1.38832        0.62322        2.09154
C          0.08948       -0.05661        3.87501
H          0.36628       -1.10658        3.99704
H          0.97033        0.54530        4.11130
H         -0.72567        0.19416        4.55009
H         -0.22286        1.06243        0.11761
H          1.44928        0.52232       -1.56888
H          3.33181        0.81873        0.77964
H          3.35563        3.19080        0.31354
C         -1.21606       -0.62460       -1.64248
O         -2.16958        0.36539       -1.32148
C         -3.29051       -0.08913       -0.67858
O         -3.43305       -1.25141       -0.41752
C         -4.21089        1.03168       -0.34921
H         -3.81792        1.54201        0.53578
H         -4.25738        1.75429       -1.16440
H         -5.19787        0.63432       -0.12103
H         -1.69430       -1.52091       -2.04474
H         -0.56010       -0.18016       -2.39399
H         -1.18016       -1.37720        0.35817
H          1.91651        4.24033       -1.40019
 
C4_rearranged_RSR/conf_13
Charge=+1, Multiplicity=+1
C         -0.72442        0.53941        1.17145
O          2.58279       -2.59337       -0.17465
C          2.76595       -2.50766       -1.36640
C          2.40465       -1.31631       -2.17357
C          1.60101       -0.33550       -1.75181
C          0.96061       -0.32761       -0.40595
O          1.97399        0.19413        0.55567
C          1.62739        0.75441        1.63858
O          0.41557        0.92720        2.01600
C          2.69110        1.26475        2.52126
H          2.93315        2.28458        2.20031
H          2.34296        1.29929        3.55263
H          3.58531        0.65085        2.41804
C         -0.27340        0.52383       -0.27635
O          0.05588        1.84296       -0.69002
C         -1.01248        2.60633       -1.10123
O         -2.12961        2.17893       -1.06230
C         -0.56694        3.95007       -1.56150
H         -0.06452        4.47556       -0.74550
H          0.15292        3.84706       -2.37688
H         -1.43036        4.52162       -1.89465
H         -1.06637        0.10968       -0.89952
H          0.75213       -1.34370       -0.07402
H          1.37237        0.50025       -2.40549
H          2.80312       -1.27698       -3.18352
C         -1.26253       -0.76201        1.75831
O         -2.52440       -1.07096        1.20362
C         -2.52571       -1.86753        0.10181
O         -1.50253       -2.20679       -0.43521
C         -3.91209       -2.21542       -0.30978
H         -4.47721       -1.30061       -0.50524
H         -3.88336       -2.83923       -1.20017
H         -4.41695       -2.74153        0.50393
H         -1.42596       -0.61189        2.82631
H         -0.56289       -1.58972        1.61240
H         -1.44813        1.33916        1.32732
H          3.22152       -3.34179       -1.92983
 
C4_rearranged_RSR/conf_14
Charge=+1, Multiplicity=+1
C         -0.19053       -0.60850       -0.84698
O         -3.35233       -0.43283       -0.98118
C         -3.75918        0.71072       -0.96105
C         -2.98761        1.87646       -0.50287
C         -1.88613        1.90742        0.25810
C         -1.11458        0.84115        0.96511
O         -1.92134       -0.32336        1.30493
C         -1.81914       -1.43801        0.68315
O         -0.97397       -1.68075       -0.23828
C         -2.68528       -2.54394        1.11929
H         -3.49465       -2.62418        0.38582
H         -2.12296       -3.47843        1.10829
H         -3.10347       -2.33907        2.10259
C          0.15680        0.38900        0.23630
O          0.79701        1.46530       -0.39753
C          1.66692        2.17019        0.40747
O          1.67584        1.99805        1.59231
C          2.52105        3.08014       -0.39513
H          2.96661        3.83212        0.25280
H          3.31209        2.47017       -0.84271
H          1.95447        3.54332       -1.20393
H          0.82430       -0.06865        0.97309
H         -0.82895        1.23206        1.94402
H         -1.45731        2.88781        0.45117
H         -3.38445        2.83374       -0.83109
C          0.99818       -1.25814       -1.51200
O          1.81848       -1.93005       -0.57024
C          2.98389       -1.31683       -0.21417
O          3.26355       -0.20820       -0.58052
C          3.81490       -2.20551        0.64594
H          4.57322       -1.61462        1.15561
H          3.19721       -2.75008        1.36111
H          4.30834       -2.94469        0.00758
H          1.56311       -0.48213       -2.03351
H          0.64921       -2.00957       -2.22205
H         -0.84075       -0.15788       -1.60278
H         -4.76985        0.93993       -1.34080
 
C4_rearranged_RSR/conf_15
Charge=+1, Multiplicity=+1
C          0.42202        1.02876       -1.10410
C          0.44556       -0.24997       -0.29468
C          0.16266        0.05094        1.15857
C          0.49294       -1.04422        2.11962
C         -0.27606       -2.10442        2.38404
C         -1.57883       -2.34597        1.74080
O         -1.95453       -1.73352        0.76526
H         -2.21308       -3.12616        2.19615
H          0.05623       -2.82383        3.12602
H          1.44240       -0.93369        2.63457
H         -0.86319        0.41475        1.27278
O          1.03701        1.18674        1.57426
C          1.59955        1.97061        0.74407
O          1.39443        1.96490       -0.51586
C          2.57317        2.94216        1.27221
H          2.61930        3.82013        0.62940
H          2.32054        3.20652        2.29849
H          3.55813        2.46036        1.27326
H         -0.31372       -0.93362       -0.67552
O          1.74409       -0.82459       -0.35689
C          1.97985       -1.62033       -1.45480
O          1.16000       -1.74511       -2.31612
C          3.32813       -2.24762       -1.38051
H          3.37635       -2.91135       -0.51339
H          3.51229       -2.81490       -2.29017
H          4.09614       -1.48163       -1.25176
C         -0.89931        1.79129       -1.15637
H         -0.82709        2.57622       -1.91175
H         -1.11702        2.24857       -0.18615
O         -1.95176        0.92745       -1.52063
C         -2.93054        0.73100       -0.58093
O         -2.84274        1.18226        0.52912
C         -4.03265       -0.10484       -1.12246
H         -3.73727       -1.15262       -1.01455
H         -4.20503        0.10210       -2.17828
H         -4.93320        0.06397       -0.53478
H          0.81714        0.83577       -2.10014
 
C4_rearranged_RSR/conf_16
Charge=+1, Multiplicity=+1
C         -0.23630       -1.14971       -0.90809
C         -0.78618        0.14875       -0.34875
C         -0.22372        0.42399        1.02883
C         -0.87977        1.55413        1.74346
C         -0.49937        2.83078        1.62440
C          0.65449        3.25926        0.81137
O          1.22494        2.53039        0.02733
H          0.99667        4.29778        0.96452
H         -1.02897        3.59787        2.18071
H         -1.72166        1.29283        2.37737
H          0.85478        0.54660        0.94791
O         -0.42853       -0.77321        1.87144
C         -0.41918       -1.94397        1.36883
O         -0.32718       -2.20199        0.12546
C         -0.50720       -3.08617        2.29590
H         -1.00764       -2.78814        3.21604
H         -1.01090       -3.92401        1.81515
H          0.51558       -3.39613        2.54111
H         -0.50218        0.96775       -1.01306
O         -2.19788        0.06643       -0.20725
C         -2.90701        0.26523       -1.36814
O         -2.34615        0.41123       -2.41561
C         -4.37272        0.27475       -1.11044
H         -4.63349        1.17803       -0.55171
H         -4.90619        0.26897       -2.05850
H         -4.66264       -0.58397       -0.50190
C          1.16981       -1.12082       -1.44394
H          1.20129       -0.43894       -2.29946
H          1.45619       -2.11529       -1.79743
O          2.04663       -0.68707       -0.41802
C          3.27606       -0.25384       -0.86201
O          3.57468       -0.31643       -2.01564
C          4.08688        0.29985        0.25896
H          3.72580        1.31096        0.47200
H          5.13053        0.35522       -0.04416
H          3.98200       -0.30267        1.16239
H         -0.89599       -1.51496       -1.69482
 
C4_rearranged_RSR/conf_17
Charge=+1, Multiplicity=+1
C         -0.23397       -1.14965       -0.90382
C         -0.77194        0.15743       -0.35360
C         -0.21922        0.42851        1.02870
C         -0.86367        1.57159        1.73352
C         -0.46304        2.84188        1.61304
C          0.70339        3.24974        0.80739
O          1.26816        2.50920        0.03026
H          1.06045        4.28340        0.95941
H         -0.98528        3.61885        2.16255
H         -1.71422        1.32549        2.36195
H          0.86207        0.53225        0.95855
O         -0.45327       -0.76243        1.87277
C         -0.47023       -1.93373        1.37225
O         -0.34838       -2.19746        0.13253
C         -0.67769       -3.06797        2.29041
H         -1.74827       -3.30336        2.29894
H         -0.14237       -3.94472        1.92616
H         -0.36970       -2.80003        3.29963
H         -0.47160        0.97091       -1.01737
O         -2.18613        0.09287       -0.22462
C         -2.88221        0.30061       -1.39205
O         -2.31018        0.43813       -2.43449
C         -4.34990        0.33205       -1.14749
H         -4.65695       -0.51317       -0.52872
H         -4.60334        1.24746       -0.60522
H         -4.87515        0.31975       -2.10010
C          1.17673       -1.14091       -1.42796
H          1.22253       -0.46545       -2.28796
H          1.45388       -2.14107       -1.77276
O          2.05072       -0.71042       -0.39875
C          3.29020       -0.30021       -0.83589
O          3.59707       -0.37647       -1.98663
C          4.10075        0.24845        0.28770
H          3.74961        1.26402        0.49593
H          5.14663        0.29102       -0.00966
H          3.98395       -0.35039        1.19216
H         -0.89139       -1.50907       -1.69525
 
C5_rearranged_RSS/conf_0
Charge=+1, Multiplicity=+1
C         -0.62289       -1.09462        0.58968
O          2.01800       -2.39604        1.51183
C          2.70327       -2.87180        0.63309
C          2.54953       -2.55447       -0.80044
C          2.04639       -1.41243       -1.28086
C          1.53925       -0.24605       -0.48914
O          2.02815        0.92075       -1.14205
C          2.30249        1.99136       -0.34431
O          2.03700        2.00212        0.82866
C          2.95424        3.08063       -1.12241
H          2.37228        3.30591       -2.01849
H          3.05568        3.96579       -0.49841
H          3.94215        2.74690       -1.45117
C          0.00336       -0.23016       -0.50118
O         -0.45316        1.10499       -0.11253
C         -0.79840        1.06552        1.12499
O         -0.81844       -0.09401        1.65372
C         -1.07272        2.28122        1.88073
H         -1.62231        2.98145        1.25075
H         -1.62423        2.04759        2.78836
H         -0.09902        2.72454        2.12549
H         -0.40506       -0.40967       -1.49491
H          1.89138       -0.26385        0.54456
H          2.03030       -1.25617       -2.35769
H          2.94963       -3.28478       -1.49871
C         -1.93748       -1.77862        0.25900
O         -2.68422       -1.21309       -0.81491
C         -3.41680       -0.10385       -0.55948
O         -3.27218        0.53645        0.45153
C         -4.37958        0.18333       -1.65764
H         -4.73258        1.20950       -1.57944
H         -3.92768       -0.00377       -2.63266
H         -5.23219       -0.49558       -1.55752
H         -2.54742       -1.83008        1.16509
H         -1.71382       -2.79288       -0.07419
H          3.50702       -3.58890        0.87823
H          0.09062       -1.80581        1.00863
 
C5_rearranged_RSS/conf_1
Charge=+1, Multiplicity=+1
C         -0.36547       -0.88623       -1.11727
O         -0.22793        3.28023       -0.38705
C          0.53440        3.71068        0.45352
C          1.52462        2.88029        1.15883
C          1.89518        1.65819        0.76027
C          1.37568        0.94160       -0.45346
O          2.38492        0.10577       -1.03269
C          2.86810       -0.95727       -0.35018
O          2.35042       -1.36388        0.65997
C          4.08059       -1.51896       -1.00693
H          3.95771       -1.55104       -2.09050
H          4.92854       -0.85974       -0.79656
H          4.28980       -2.50901       -0.60726
C          0.00766        0.29588       -0.21905
O         -0.12126       -0.28067        1.11842
C         -0.26325       -1.54472        1.01367
O         -0.34093       -2.00644       -0.17537
C         -0.37379       -2.41099        2.18245
H          0.13753       -1.96350        3.03246
H         -1.44446       -2.50214        2.40230
H          0.02277       -3.39852        1.94981
H         -0.71975        1.10571       -0.26150
H          1.18259        1.67291       -1.24381
H          2.64787        1.12315        1.33121
H          2.00537        3.32036        2.02737
C         -1.71586       -0.81233       -1.82515
O         -2.65233        0.11540       -1.29768
C         -3.25217       -0.19151       -0.12550
O         -2.87802       -1.11275        0.55694
C         -4.37747        0.73569        0.17164
H         -4.09176        1.76697       -0.04290
H         -5.21853        0.48875       -0.48318
H         -4.68408        0.62263        1.20922
H         -2.14478       -1.81804       -1.85452
H         -1.54832       -0.46896       -2.84630
H          0.52017        4.78125        0.72465
H          0.41106       -1.11398       -1.84767
 
C5_rearranged_RSS/conf_2
Charge=+1, Multiplicity=+1
C          0.35670       -0.54819        1.07435
O         -0.47138        3.08028        0.72963
C         -1.01329        3.63610       -0.20390
C         -1.58643        2.91770       -1.35476
C         -1.80828        1.59752       -1.36094
C         -1.50197        0.67073       -0.22453
O         -2.26023       -0.52416       -0.42350
C         -2.92578       -1.02815        0.66139
O         -2.72318       -0.62983        1.77459
C         -3.89318       -2.08447        0.25422
H         -4.79949       -1.59641       -0.11778
H         -3.49424       -2.69662       -0.55541
H         -4.15251       -2.69509        1.11687
C         -0.02195        0.32571       -0.12255
O          0.33769       -0.53626       -1.25590
C          0.56266       -1.71707       -0.81840
O          0.48698       -1.87350        0.44583
C          0.89039       -2.82231       -1.71571
H          0.45595       -2.65890       -2.70058
H          1.98419       -2.83068       -1.79879
H          0.56984       -3.76795       -1.27980
H          0.58555        1.22387       -0.19138
H         -1.77048        1.12671        0.73427
H         -2.27039        1.13107       -2.22663
H         -1.88193        3.51232       -2.21384
C          1.63101       -0.17342        1.81602
O          2.57394        0.61830        1.10133
C          3.31433        0.02244        0.14511
O          3.05070       -1.07884       -0.27415
C          4.44844        0.88262       -0.28949
H          5.24280        0.81171        0.46020
H          4.83215        0.53402       -1.24608
H          4.14531        1.92902       -0.34315
H          2.10289       -1.08671        2.18929
H          1.34866        0.45323        2.66245
H         -1.10657        4.73640       -0.22243
H         -0.46373       -0.64921        1.78531
 
C5_rearranged_RSS/conf_3
Charge=+1, Multiplicity=+1
C         -0.75721        1.04638        0.35642
O         -0.50844       -1.21384        2.45933
C         -0.77957       -2.32041        2.04266
C         -0.83898       -2.67391        0.61324
C         -0.16158       -2.04960       -0.35572
C          0.79614       -0.91273       -0.17431
O          1.94198       -1.21630       -0.96574
C          3.14585       -0.82226       -0.46760
O          3.24301       -0.14370        0.52204
C          4.26335       -1.34795       -1.29928
H          5.20124       -0.89929       -0.97940
H          4.31745       -2.43359       -1.17927
H          4.07847       -1.14663       -2.35623
C          0.18378        0.40456       -0.66362
O          1.27372        1.39343       -0.73226
C          1.22572        2.10910        0.32564
O          0.17021        1.98322        1.03416
C          2.32670        2.98784        0.70902
H          2.73549        3.47854       -0.17590
H          2.01010        3.70618        1.46207
H          3.10823        2.33096        1.11462
H         -0.23389        0.33002       -1.66346
H          1.09516       -0.79928        0.87014
H         -0.24943       -2.40530       -1.37905
H         -1.43532       -3.54549        0.35729
C         -1.93691        1.86374       -0.15956
O         -3.16898        1.17870       -0.01298
C         -3.34192        0.10399       -0.81251
O         -2.45264       -0.30405       -1.51820
C         -4.71512       -0.45755       -0.69566
H         -5.42247        0.23308       -1.16380
H         -4.76241       -1.41996       -1.20041
H         -5.00148       -0.55254        0.35336
H         -1.79077        2.15875       -1.20328
H         -2.03832        2.75590        0.45915
H         -1.00269       -3.14122        2.74789
H         -1.06170        0.34299        1.13305
 
C5_rearranged_RSS/conf_4
Charge=+1, Multiplicity=+1
C         -0.03730       -1.47896        0.25118
O          2.23220        1.89411       -0.89517
C          1.65694        2.90152       -1.25542
C          0.19649        3.07196       -1.20751
C         -0.62585        2.28742       -0.50080
C         -0.20221        1.12102        0.34314
O         -1.04760        0.98757        1.49107
C         -2.33305        0.61236        1.36928
O         -2.79082        0.18929        0.33335
C         -3.07567        0.78641        2.64782
H         -2.47269        0.44954        3.49248
H         -3.27284        1.85261        2.79618
H         -4.02074        0.24949        2.60201
C          0.04843       -0.14042       -0.48586
O         -0.92864       -0.30947       -1.56996
C         -1.60775       -1.36634       -1.35301
O         -1.20942       -2.10751       -0.39109
C         -2.76815       -1.72030       -2.16846
H         -2.66291       -1.31073       -3.17253
H         -2.91284       -2.79949       -2.18264
H         -3.63303       -1.24910       -1.68593
H          1.00209        0.01116       -0.98939
H          0.77309        1.32416        0.79134
H         -1.69056        2.50279       -0.50253
H         -0.21453        3.92129       -1.74486
C          1.15096       -2.43241        0.06141
O          2.39014       -1.77896       -0.15625
C          2.78401       -0.93459        0.83010
O          2.03208       -0.64811        1.72864
C          4.15856       -0.41421        0.61250
H          4.55439       -0.04035        1.55503
H          4.80776       -1.18114        0.19034
H          4.09593        0.41650       -0.09789
H          0.99412       -3.03804       -0.83232
H          1.22496       -3.09041        0.93001
H          2.23110        3.76355       -1.63819
H         -0.29936       -1.35792        1.29798
 
C5_rearranged_RSS/conf_5
Charge=+1, Multiplicity=+1
C          0.77465       -0.64966       -0.27408
O          0.77043        1.65414        1.74010
C          0.82994        2.70936        1.14771
C          0.31665        2.93257       -0.22002
C         -0.59514        2.17604       -0.83970
C         -1.22866        0.92336       -0.31660
O         -2.59959        0.95220       -0.69279
C         -3.47011        0.33448        0.15537
O         -3.09712       -0.31331        1.09811
C         -4.87954        0.58984       -0.25010
H         -5.11817        1.64089       -0.06426
H         -5.00809        0.41107       -1.31927
H         -5.54829       -0.04190        0.33039
C         -0.53941       -0.28427       -0.96390
O         -1.35565       -1.47973       -0.73038
C         -0.81977       -2.15385        0.21896
O          0.34773       -1.78727        0.57282
C         -1.53260       -3.25043        0.86777
H         -2.07274       -3.83666        0.12234
H         -0.85182       -3.86558        1.45209
H         -2.27780       -2.78008        1.52365
H         -0.46893       -0.18058       -2.04712
H         -1.14308        0.84403        0.76943
H         -0.94731        2.47530       -1.82497
H          0.67029        3.83170       -0.71635
C          1.89960       -1.07363       -1.18783
O          3.11140       -1.23666       -0.48265
C          3.74119       -0.07327       -0.14825
O          3.25710        0.99736       -0.40333
C          5.03309       -0.33681        0.54179
H          4.85484       -0.91984        1.44871
H          5.68382       -0.93060       -0.10441
H          5.51171        0.60730        0.79176
H          2.00448       -0.29755       -1.95308
H          1.69242       -2.03219       -1.66911
H          1.27694        3.59560        1.63137
H          1.08793        0.12279        0.42714
 
C5_rearranged_RSS/conf_6
Charge=+1, Multiplicity=+1
C         -0.55863       -1.34462       -0.17370
O          2.09943       -2.89367        0.33088
C          2.87734       -2.67053       -0.57286
C          2.79855       -1.49296       -1.45837
C          2.24139       -0.32116       -1.12770
C          1.60768        0.00846        0.19526
O          2.10958        1.23695        0.72106
C          1.86030        2.40412        0.06866
O          1.17741        2.45955       -0.92044
C          2.54295        3.54330        0.74342
H          2.23284        4.47763        0.28068
H          2.31278        3.54661        1.81063
H          3.62544        3.42408        0.64482
C          0.08370        0.02334        0.08238
O         -0.46999        0.39320        1.39037
C         -1.17105       -0.57781        1.83780
O         -1.21058       -1.62515        1.11402
C         -1.88704       -0.48905        3.10847
H         -1.40280        0.22463        3.77298
H         -2.89362       -0.12739        2.86389
H         -1.97267       -1.47569        3.56276
H         -0.24521        0.79180       -0.61262
H          1.89086       -0.73367        0.94372
H          2.27561        0.49886       -1.83896
H          3.30157       -1.58046       -2.41789
C         -1.57236       -1.43050       -1.30820
O         -2.10627       -0.20061       -1.78167
C         -2.94162        0.47974       -0.96943
O         -3.08984        0.17372        0.18935
C         -3.60402        1.60681       -1.67950
H         -2.86911        2.18410       -2.24408
H         -4.32070        1.20142       -2.39957
H         -4.12441        2.23849       -0.96314
H         -2.37772       -2.10478       -1.00310
H         -1.07243       -1.85271       -2.17999
H          3.71201       -3.36522       -0.77534
H          0.18650       -2.13444       -0.27076
 
C5_rearranged_RSS/conf_7
Charge=+1, Multiplicity=+1
C         -0.00931       -1.36810        0.63072
O          2.01730        2.20382       -0.32869
C          1.43912        3.05530       -0.97251
C          0.00075        3.00823       -1.28813
C         -0.86913        2.18401       -0.69245
C         -0.51191        1.17002        0.35352
O         -1.54769        1.04341        1.33690
C         -2.75030        0.52166        1.02446
O         -2.95567       -0.05378       -0.01729
C         -3.74285        0.74979        2.11018
H         -4.07050        1.79333        2.06904
H         -4.60301        0.09933        1.96636
H         -3.29019        0.59177        3.09012
C          0.03693       -0.11951       -0.25371
O         -0.70536       -0.55828       -1.44248
C         -1.29219       -1.65783       -1.17999
O         -0.99968       -2.20225       -0.05726
C         -2.23533       -2.27492       -2.10968
H         -1.98460       -2.00134       -3.13420
H         -2.25922       -3.35477       -1.97181
H         -3.22052       -1.85862       -1.86688
H          1.03793        0.10639       -0.61884
H          0.33183        1.54215        0.94129
H         -1.92038        2.23515       -0.96119
H         -0.36474        3.72923       -2.01305
C          1.29377       -2.14931        0.70186
O          2.28916       -1.30170        1.24235
C          3.20609       -0.79774        0.35294
O          3.10906       -0.98881       -0.82784
C          4.24503        0.01160        1.04291
H          3.93310        1.05959        0.99177
H          4.35989       -0.27982        2.08564
H          5.18604       -0.08434        0.50216
H          1.58610       -2.49191       -0.29437
H          1.18406       -3.00154        1.37376
H          1.98575        3.93805       -1.34795
H         -0.41254       -1.16122        1.62184
 
C5_rearranged_RSS/conf_8
Charge=+1, Multiplicity=+1
C         -0.67363       -1.16805       -0.08109
O         -2.70998        0.74250        1.24314
C         -2.19390        0.93404        2.33057
C         -0.74533        1.00167        2.53895
C          0.13114        1.21892        1.54827
C         -0.24122        1.45132        0.11322
O          0.66036        2.36285       -0.51359
C          1.94575        1.96570       -0.67094
O          2.30532        0.85841       -0.35946
C          2.78684        3.04903       -1.24859
H          3.76918        2.65541       -1.50042
H          2.30476        3.47657       -2.12984
H          2.89048        3.85239       -0.51364
C         -0.44341        0.18907       -0.75932
O         -1.71077        0.37796       -1.48993
C         -2.54427       -0.51674       -1.12010
O         -2.08544       -1.44189       -0.37307
C         -3.94927       -0.47478       -1.52014
H         -4.06702        0.08276       -2.44807
H         -4.35507       -1.48300       -1.59549
H         -4.47563        0.05504       -0.71561
H          0.33460        0.12651       -1.51699
H         -1.19371        1.98361        0.08611
H          1.18738        1.28036        1.78638
H         -0.38670        0.92231        3.56044
C          0.11686       -2.33643       -0.66291
O          1.50315       -2.07943       -0.72458
C          2.14697       -2.00760        0.47560
O          1.53576       -2.00569        1.51118
C          3.62178       -1.94985        0.29709
H          3.96478       -2.85695       -0.20670
H          3.87569       -1.09592       -0.33278
H          4.10093       -1.85977        1.26945
H         -0.19109       -2.51537       -1.69583
H         -0.08778       -3.22792       -0.06417
H         -2.82579        1.07660        3.22342
H         -0.58201       -1.12808        1.00056
 
C5_rearranged_RSS/conf_9
Charge=+1, Multiplicity=+1
C          0.11770        1.49081       -0.49074
O          1.97819       -1.61539        1.21359
C          1.41623       -2.45418        1.88940
C         -0.03456       -2.46961        2.11832
C         -0.90375       -1.76933        1.38137
C         -0.56273       -0.86548        0.23213
O         -1.71265       -0.61141       -0.57216
C         -2.07455       -1.65007       -1.40082
O         -1.47273       -2.68130       -1.39965
C         -3.26018       -1.28838       -2.22861
H         -4.11395       -1.07171       -1.58154
H         -3.05085       -0.39140       -2.81626
H         -3.50155       -2.11727       -2.89034
C         -0.06597        0.49789        0.66343
O         -1.11828        1.14995        1.47151
C         -1.56597        2.16039        0.83681
O         -0.97690        2.45414       -0.25502
C         -2.70593        2.93667        1.33155
H         -2.73286        2.91000        2.42081
H         -2.66294        3.95706        0.95321
H         -3.61900        2.46107        0.95373
H          0.81132        0.40008        1.29971
H          0.23578       -1.30582       -0.37641
H         -1.96691       -1.86143        1.58828
H         -0.40675       -3.13130        2.89436
C          1.42797        2.27643       -0.48352
O          2.54830        1.47545       -0.15804
C          2.82618        0.46395       -1.02967
O          2.04845        0.17060       -1.90016
C          4.12975       -0.18183       -0.72998
H          4.89789        0.56936       -0.54128
H          4.01034       -0.78658        0.17325
H          4.41081       -0.82535       -1.56104
H          1.39509        3.04598        0.29067
H          1.56793        2.75190       -1.45752
H          1.99373       -3.26447        2.36792
H         -0.08823        1.04001       -1.45607
 
C5_rearranged_RSS/conf_10
Charge=+1, Multiplicity=+1
C          0.70958        1.27805        0.16242
O         -2.11898       -2.14924        0.74176
C         -2.74699       -2.35357       -0.26868
C         -2.32020       -1.97316       -1.63642
C         -1.66002       -0.88442       -2.03610
C         -1.23040        0.30375       -1.22513
O         -2.05172        0.47160       -0.08180
C         -2.53286        1.72901        0.16164
O         -2.12632        2.69220       -0.42837
C         -3.58243        1.69940        1.21647
H         -3.35810        0.94621        1.97244
H         -3.68508        2.68798        1.65999
H         -4.53281        1.42595        0.74711
C          0.23798        0.20728       -0.82198
O          0.44671       -1.01357       -0.04654
C          0.57361       -0.69783        1.18903
O          0.61925        0.55607        1.43744
C          0.62503       -1.70736        2.23850
H          1.36310       -2.46143        1.95636
H          0.88373       -1.25130        3.19084
H         -0.35907       -2.18709        2.27592
H          0.87868        0.12971       -1.70012
H         -1.30734        1.20632       -1.84459
H         -1.41614       -0.80199       -3.09299
H         -2.62498       -2.68216       -2.40401
C          2.11698        1.81918       -0.04484
O          2.99652        0.99622       -0.80363
C          3.57056       -0.05910       -0.17709
O          3.18425       -0.44740        0.89618
C          4.69137       -0.62722       -0.97439
H          4.44449       -0.64777       -2.03675
H          5.56486        0.02149       -0.85565
H          4.93620       -1.62247       -0.60938
H          2.55203        2.04855        0.93180
H          2.04175        2.74008       -0.62445
H         -3.70188       -2.91191       -0.22916
H          0.00953        2.10871        0.24173
 
C5_rearranged_RSS/conf_11
Charge=+1, Multiplicity=+1
C          0.86351       -0.17279        0.39204
O         -2.28216       -2.98144       -0.07139
C         -3.42702       -2.58467       -0.13766
C         -3.79200       -1.15838       -0.18519
C         -2.92453       -0.17884       -0.46266
C         -1.46637       -0.36723       -0.77000
O         -1.01547        0.61328       -1.70948
C         -0.89834        1.90618       -1.35130
O         -0.98952        2.26818       -0.20179
C         -0.64228        2.77737       -2.53032
H         -0.33726        3.76731       -2.19820
H          0.11445        2.33103       -3.17801
H         -1.56257        2.85740       -3.11678
C         -0.61578       -0.55557        0.48938
O         -1.08177        0.26002        1.61586
C         -0.15327        1.06713        1.95585
O          0.97631        0.90610        1.38432
C         -0.37068        2.11479        2.95140
H         -1.13305        1.80625        3.66598
H          0.56532        2.37661        3.44238
H         -0.74091        2.98694        2.39840
H         -0.77419       -1.58854        0.80348
H         -1.33071       -1.30586       -1.31497
H         -3.27820        0.84745       -0.50057
H         -4.83789       -0.91138       -0.02964
C          1.80353       -1.30202        0.74753
O          3.15982       -0.92102        0.66975
C          3.66049       -0.80320       -0.59382
O          2.95625       -0.92154       -1.56030
C          5.12381       -0.53062       -0.57303
H          5.64856       -1.42628       -0.22875
H          5.46124       -0.27465       -1.57500
H          5.35388        0.27208        0.13002
H          1.59100       -2.12841        0.06037
H          1.63981       -1.63647        1.77446
H         -4.26585       -3.30171       -0.17585
H          1.13230        0.26673       -0.56654
 
C5_rearranged_RSS/conf_12
Charge=+1, Multiplicity=+1
C          0.36669       -0.42667        1.19953
O          0.84249        2.31144        1.34563
C          0.91637        3.25509        0.58150
C          0.17332        3.31524       -0.68119
C         -0.76533        2.41810       -1.00304
C         -1.16234        1.23898       -0.16719
O         -2.39950        0.79373       -0.72300
C         -3.12456       -0.05966        0.02497
O         -2.66305       -0.58683        1.00918
C         -4.49904       -0.24224       -0.51739
H         -4.47264       -0.36963       -1.60099
H         -4.97787       -1.09141       -0.03430
H         -5.08027        0.66140       -0.31061
C         -0.05594        0.13880       -0.16479
O         -0.54178       -1.05769       -0.86238
C         -0.57557       -2.03642       -0.03501
O         -0.11555       -1.81947        1.12538
C         -1.13107       -3.33746       -0.41270
H         -1.20473       -3.42317       -1.49507
H         -0.52483       -4.13770        0.01348
H         -2.13180       -3.40019        0.03046
H          0.80703        0.48145       -0.73215
H         -1.32556        1.53498        0.87261
H         -1.31580        2.52163       -1.93414
H          0.37855        4.14501       -1.34932
C          1.85261       -0.49080        1.45528
O          2.51575       -1.22283        0.42808
C          3.19597       -0.50082       -0.50748
O          3.07903        0.69076       -0.60737
C          4.06740       -1.38049       -1.33644
H          4.97231       -1.60773       -0.76448
H          3.57500       -2.32819       -1.55792
H          4.34872       -0.86227       -2.25098
H          2.03726       -1.02784        2.38687
H          2.23737        0.52661        1.52621
H          1.55074        4.12255        0.82833
H         -0.16374        0.03171        2.03157
 
C5_rearranged_RSS/conf_13
Charge=+1, Multiplicity=+1
C          0.74296       -0.24648       -0.62347
O         -2.02986       -2.88334       -0.60072
C         -3.03224       -2.88057        0.08542
C         -3.38523       -1.78258        1.00039
C         -2.81948       -0.57141        0.94404
C         -1.75703       -0.16099       -0.03307
O         -1.65380        1.25673       -0.11997
C         -2.58528        1.85924       -0.93674
O         -3.39315        1.21716       -1.53766
C         -2.42387        3.34080       -0.92855
H         -2.68701        3.72938        0.05914
H         -1.38633        3.61629       -1.12866
H         -3.08166        3.77829       -1.67644
C         -0.37400       -0.65622        0.33402
O          0.06707        0.00519        1.57780
C          0.94592        0.88501        1.28054
O          1.31012        0.92215        0.05725
C          1.54555        1.76082        2.28239
H          0.94018        1.79357        3.18551
H          2.53428        1.33640        2.50345
H          1.69960        2.75494        1.86011
H         -0.39661       -1.72554        0.53055
H         -1.98445       -0.58451       -1.01803
H         -3.15147        0.20880        1.62412
H         -4.18228       -1.96758        1.71401
C          1.81495       -1.31927       -0.73516
O          3.01676       -0.81489       -1.27626
C          3.93423       -0.36793       -0.37470
O          3.69612       -0.30643        0.80425
C          5.21091       -0.00344       -1.04658
H          5.69377       -0.91457       -1.41112
H          5.01775        0.63024       -1.91422
H          5.86810        0.49819       -0.33975
H          1.44980       -2.09142       -1.41617
H          2.00472       -1.76383        0.24600
H         -3.74146       -3.72555        0.04229
H          0.39263        0.11261       -1.58956
 
C5_rearranged_RSS/conf_14
Charge=+1, Multiplicity=+1
C         -0.41478       -0.46247        0.36132
O          0.71278        3.02701        0.02618
C          1.39920        3.09779        1.02541
C          1.92912        1.92608        1.73357
C          2.16810        0.74155        1.15886
C          2.00173        0.38295       -0.29327
O          3.04037       -0.52882       -0.66509
C          2.93053       -1.78389       -0.17326
O          1.95975       -2.12277        0.46224
C          4.11079       -2.62236       -0.51129
H          3.90379       -3.66199       -0.26702
H          4.36669       -2.51380       -1.56682
H          4.97131       -2.27539        0.06843
C          0.62777       -0.18103       -0.71345
O         -0.07100        0.82859       -1.52408
C         -1.02258        1.32412       -0.82413
O         -1.23451        0.75488        0.30171
C         -1.87875        2.39531       -1.31837
H         -1.37746        2.95506       -2.10427
H         -2.78400        1.90954       -1.70606
H         -2.16671        3.04288       -0.49031
H          0.76851       -1.02385       -1.38607
H          2.17927        1.26078       -0.91849
H          2.59331       -0.04549        1.77485
H          2.20007        2.06850        2.77597
C         -1.27886       -1.66371        0.01480
O         -2.47413       -1.68528        0.76704
C         -3.55087       -1.08414        0.19226
O         -3.47310       -0.48883       -0.85147
C         -4.77652       -1.28482        1.01320
H         -4.58008       -1.03275        2.05709
H         -5.58771       -0.67863        0.61616
H         -5.05884       -2.34082        0.98165
H         -0.71249       -2.56010        0.27287
H         -1.51254       -1.66852       -1.05370
H          1.66316        4.08267        1.44870
H         -0.01683       -0.50873        1.37102
 
C5_rearranged_RSS/conf_15
Charge=+1, Multiplicity=+1
C         -0.04812       -1.20702        0.61545
O          1.90008        1.99781        0.03358
C          1.65584        2.85236       -0.79389
C          0.41639        2.88519       -1.58692
C         -0.65348        2.12856       -1.31399
C         -0.73992        1.13282       -0.19880
O         -2.12466        0.86721        0.04494
C         -2.54432        0.90347        1.35064
O         -1.77181        0.93591        2.26591
C         -4.03124        0.90620        1.43587
H         -4.47680        0.28353        0.65933
H         -4.34109        0.57969        2.42676
H         -4.38201        1.93098        1.27816
C         -0.02760       -0.17404       -0.51454
O         -0.80192       -0.86698       -1.56510
C         -1.42269       -1.84427       -1.03387
O         -1.14664       -2.09706        0.18876
C         -2.37303       -2.66090       -1.79268
H         -2.92139       -2.03606       -2.49770
H         -1.79955       -3.39907       -2.36635
H         -3.04177       -3.18871       -1.11446
H          0.96806       -0.00727       -0.91780
H         -0.26843        1.51733        0.71175
H         -1.55367        2.23163       -1.91371
H          0.36942        3.60094       -2.40181
C          1.19518       -2.07152        0.75292
O          2.25237       -1.28265        1.25696
C          3.14832       -0.80152        0.34294
O          2.98788       -0.95326       -0.83895
C          4.26158       -0.08079        1.01286
H          3.89415        0.91012        1.29561
H          4.57823       -0.60125        1.91697
H          5.08918        0.03248        0.31537
H          1.47108       -2.51318       -0.20924
H          1.00495       -2.85852        1.48440
H          2.37314        3.67049       -0.98145
H         -0.34752       -0.77221        1.56934
 
C5_rearranged_RSS/conf_16
Charge=+1, Multiplicity=+1
C          0.70347        0.89437        0.84709
O         -1.84837        2.47053        1.55678
C         -2.35865        3.06954        0.63472
C         -2.08062        2.79255       -0.78792
C         -1.67295        1.61453       -1.27193
C         -1.41082        0.36329       -0.49081
O         -1.97043       -0.70562       -1.24772
C         -2.45499       -1.76099       -0.53899
O         -2.30599       -1.85795        0.65188
C         -3.16848       -2.71836       -1.42811
H         -4.09633       -2.25635       -1.77710
H         -2.56495       -2.94205       -2.30981
H         -3.40075       -3.62735       -0.87758
C          0.10382        0.15379       -0.34739
O          0.34727       -1.24657        0.02318
C          0.53128       -1.29344        1.29060
O          0.66934       -0.16918        1.87566
C          0.53820       -2.55952        2.01722
H          1.00777       -3.33444        1.41013
H          1.02525       -2.44924        2.98384
H         -0.51616       -2.83395        2.15624
H          0.64136        0.32127       -1.27971
H         -1.87070        0.39113        0.49938
H         -1.54559        1.50060       -2.34646
H         -2.29912        3.59714       -1.48490
C          2.12636        1.37115        0.71440
O          3.01481        0.31421        0.37390
C          3.35418        0.19436       -0.94368
O          2.79360        0.81742       -1.80372
C          4.47654       -0.76685       -1.12664
H          4.50986       -1.09852       -2.16253
H          5.41289       -0.25181       -0.89021
H          4.38798       -1.61330       -0.44474
H          2.46969        1.76679        1.67146
H          2.15552        2.16015       -0.04241
H         -3.08566        3.87812        0.82920
H          0.04313        1.68255        1.21416
 
C5_rearranged_RSS/conf_17
Charge=+1, Multiplicity=+1
C          1.13351        1.17818        0.28590
O          2.18529       -1.72505        0.83310
C          1.66178       -2.01181        1.89611
C          0.36380       -1.48919        2.32165
C         -0.54199       -1.00336        1.46265
C         -0.39968       -0.96457       -0.03049
O         -1.68949       -0.91886       -0.63491
C         -2.34124       -2.12369       -0.69056
O         -1.84646       -3.12510       -0.26026
C         -3.67912       -1.97765       -1.33129
H         -4.15252       -2.95430       -1.40357
H         -4.30211       -1.30700       -0.73401
H         -3.57522       -1.53454       -2.32426
C          0.35822        0.22994       -0.63492
O          1.41902       -0.29889       -1.50188
C          2.55366        0.07636       -1.05350
O          2.53105        0.92921       -0.10432
C          3.80638       -0.44416       -1.59571
H          3.67648       -0.74662       -2.63401
H          4.60729        0.28462       -1.47949
H          4.04396       -1.33219       -0.99566
H         -0.31834        0.76446       -1.30034
H          0.11850       -1.87208       -0.35643
H         -1.49700       -0.64934        1.83823
H          0.11638       -1.56420        3.37596
C          0.86496        2.67532        0.08079
O         -0.44883        2.96852       -0.37111
C         -1.45055        2.57803        0.45245
O         -1.23101        1.86952        1.40273
C         -2.76815        3.11818        0.02319
H         -2.89600        3.01031       -1.05525
H         -3.56544        2.61128        0.56227
H         -2.80121        4.18800        0.24977
H          1.52005        3.06160       -0.70117
H          1.06513        3.20959        1.01185
H          2.16934       -2.70123        2.59173
H          1.06470        0.88753        1.33000
 
C5_rearranged_RSS/conf_18
Charge=+1, Multiplicity=+1
C         -0.92472       -0.87474       -0.88000
O          1.41038       -2.56067        0.06226
C          2.17962       -2.54763       -0.88196
C          2.31553       -1.40335       -1.79039
C          1.93581       -0.16522       -1.44588
C          1.37128        0.22339       -0.11224
O          1.62009        1.60025        0.13886
C          2.88832        1.88620        0.57559
O          3.71162        1.02738        0.71269
C          3.04580        3.34501        0.83288
H          2.34911        3.66002        1.61368
H          4.06849        3.54881        1.14217
H          2.80292        3.91218       -0.06863
C         -0.14711        0.05747        0.05903
O         -0.37651       -0.56770        1.36798
C         -0.95052       -1.69614        1.19771
O         -1.32587       -1.96802        0.01146
C         -1.14267       -2.63598        2.30033
H         -1.16066       -2.10913        3.25310
H         -2.04457       -3.22670        2.14375
H         -0.27591       -3.30928        2.28226
H         -0.59574        1.04923        0.10759
H          1.85777       -0.37947        0.66011
H          2.10024        0.65845       -2.13690
H          2.80906       -1.57364       -2.74232
C         -2.16775       -0.28564       -1.49847
O         -3.05122        0.20849       -0.50448
C         -3.10400        1.56771       -0.34725
O         -2.31255        2.29768       -0.87637
C         -4.24191        1.96212        0.52803
H         -4.10099        2.98438        0.87298
H         -5.16502        1.90689       -0.05702
H         -4.34709        1.27563        1.36925
H         -2.70636       -1.06086       -2.04639
H         -1.87210        0.51314       -2.18462
H          2.82099       -3.42107       -1.08747
H         -0.29377       -1.32710       -1.64502
 
C5_rearranged_RSS/conf_19
Charge=+1, Multiplicity=+1
C         -0.31896       -1.05082        0.66773
O         -3.42264        0.62633        0.01531
C         -3.39735        1.45235        0.90744
C         -2.16423        1.91488        1.54838
C         -0.95431        1.85659        0.97691
C         -0.62949        1.35979       -0.40601
O          0.42974        2.14784       -0.95637
C          1.64383        1.98637       -0.38532
O          1.80590        1.20748        0.52378
C          2.68491        2.82881       -1.03041
H          2.99507        2.34000       -1.95968
H          2.29033        3.81221       -1.28757
H          3.54698        2.91318       -0.37155
C         -0.29974       -0.14296       -0.56322
O         -1.36332       -0.75304       -1.38516
C         -2.07898       -1.50266       -0.64032
O         -1.63748       -1.69760        0.54610
C         -3.30360       -2.13517       -1.12725
H         -3.20419       -2.36082       -2.18946
H         -3.53082       -3.02619       -0.54469
H         -4.10734       -1.40036       -1.00312
H          0.61236       -0.27725       -1.14141
H         -1.47360        1.55714       -1.07046
H         -0.11301        2.26708        1.52547
H         -2.26682        2.39801        2.51573
C          0.68617       -2.19794        0.68620
O          1.96293       -1.76441        1.09743
C          2.82757       -1.38804        0.11785
O          2.49990       -1.34122       -1.03973
C          4.16396       -1.06328        0.68298
H          4.53922       -1.90370        1.27058
H          4.85372       -0.82763       -0.12445
H          4.06078       -0.20629        1.35265
H          0.73911       -2.67506       -0.29745
H          0.35447       -2.92517        1.42909
H         -4.33648        1.90582        1.26837
H         -0.31875       -0.50146        1.60721
 
C5_rearranged_RSS/conf_20
Charge=+1, Multiplicity=+1
C         -1.04841        0.33744       -0.46389
O          0.37250        1.51501        1.90790
C          0.44136        0.58565        2.69366
C          0.54856       -0.81407        2.27246
C          0.99697       -1.16874        1.06148
C          1.49264       -0.21895        0.01100
O          2.37662       -0.89304       -0.87617
C          3.66077       -1.03665       -0.41114
O          3.98775       -0.61720        0.66095
C          4.50925       -1.75483       -1.40293
H          4.49901       -1.22620       -2.35883
H          5.52616       -1.82483       -1.02333
H          4.10685       -2.75589       -1.57726
C          0.42035        0.41088       -0.89247
O          0.65980        1.85703       -0.94358
C         -0.38357        2.47060       -0.53251
O         -1.41205        1.75218       -0.31030
C         -0.38777        3.91573       -0.31635
H          0.33826        4.40270       -0.96603
H         -1.39081        4.31890       -0.44952
H         -0.08338        4.06553        0.72785
H          0.57478        0.05142       -1.91163
H          2.02573        0.60121        0.50158
H          1.07533       -2.22298        0.80826
H          0.29821       -1.57906        3.00068
C         -1.94480       -0.33039       -1.48058
O         -3.25534       -0.52321       -0.99436
C         -3.39393       -1.54800       -0.10543
O         -2.44263       -2.17142        0.28527
C         -4.82020       -1.75377        0.26704
H         -4.88484       -2.46841        1.08457
H         -5.28263       -0.80483        0.54542
H         -5.36433       -2.13888       -0.59989
H         -1.48744       -1.29141       -1.73907
H         -2.03783        0.27958       -2.38183
H          0.42246        0.77675        3.77971
H         -1.17615       -0.10784        0.51960
 
C5_rearranged_RSS/conf_21
Charge=+1, Multiplicity=+1
C          0.14761       -0.47391        1.10831
O         -2.71987       -1.82464       -0.54898
C         -3.60996       -1.24824        0.04454
C         -3.41827        0.01639        0.75877
C         -2.44593        0.89665        0.48879
C         -1.40848        0.82192       -0.60040
O         -1.07927        2.15143       -1.01512
C         -0.36570        2.87437       -0.11936
O         -0.03480        2.39710        0.94015
C         -0.04361        4.23562       -0.62013
H          0.80883        4.15644       -1.30250
H         -0.88033        4.65742       -1.17756
H          0.23540        4.87418        0.21570
C         -0.10071        0.05660       -0.30230
O         -0.06817       -1.17744       -1.10124
C         -0.13082       -2.18100       -0.31255
O         -0.07727       -1.92129        0.93646
C         -0.24142       -3.54887       -0.81603
H          0.27799       -3.63557       -1.77046
H          0.13998       -4.25670       -0.08231
H         -1.30847       -3.73332       -0.98672
H          0.74237        0.64298       -0.66076
H         -1.84076        0.36037       -1.49154
H         -2.42894        1.81680        1.06390
H         -4.16178        0.27143        1.50853
C          1.54807       -0.27154        1.63349
O          2.51219       -0.89802        0.79307
C          3.20169       -0.10185       -0.07438
O          2.87768        1.03288       -0.29840
C          4.36482       -0.82598       -0.65908
H          5.18100       -0.81181        0.06995
H          4.12154       -1.87058       -0.85660
H          4.69360       -0.32134       -1.56540
H          1.64744       -0.73784        2.61462
H          1.72522        0.80422        1.70554
H         -4.63025       -1.66926        0.06036
H         -0.59059       -0.12851        1.82965
 
C5_rearranged_RSS/conf_22
Charge=+1, Multiplicity=+1
C          0.76940        0.71951       -0.24781
O         -0.89189        2.54051        1.60298
C         -1.71665        3.23905        1.05595
C         -2.24020        2.99144       -0.30269
C         -2.27267        1.79643       -0.90208
C         -1.78541        0.49596       -0.34074
O         -2.75634       -0.48326       -0.69342
C         -2.92435       -1.51005        0.18785
O         -2.20296       -1.66190        1.13837
C         -4.08452       -2.35887       -0.19838
H         -4.12071       -3.24073        0.43740
H         -5.00626       -1.78262       -0.08029
H         -4.01196       -2.64400       -1.24994
C         -0.43327        0.12858       -0.97041
O         -0.19060       -1.30725       -0.76735
C          0.54904       -1.43400        0.27461
O          1.03344       -0.34525        0.73495
C          0.85731       -2.72908        0.86577
H          0.16280       -3.48796        0.51470
H          1.88590       -2.97086        0.56829
H          0.82996       -2.64032        1.95343
H         -0.42671        0.27943       -2.05018
H         -1.67599        0.53258        0.74521
H         -2.73451        1.71051       -1.88374
H         -2.69529        3.84122       -0.80436
C          1.98211        0.86844       -1.15152
O          3.17337        1.02371       -0.41050
C          3.85971       -0.11952       -0.13826
O          3.43594       -1.20647       -0.43745
C          5.14846        0.17941        0.54267
H          5.63141       -0.74924        0.83812
H          5.79787        0.73338       -0.14044
H          4.97448        0.81623        1.41266
H          1.85247        1.77954       -1.74033
H          2.07016        0.01124       -1.82539
H         -2.13309        4.12237        1.57239
H          0.53793        1.60473        0.34193
 
C5_rearranged_RSS/conf_23
Charge=+1, Multiplicity=+1
C         -0.53125       -0.63923       -1.18503
O          0.33000        2.97811       -0.70791
C          0.88811        3.48385        0.24349
C          1.50927        2.70404        1.32936
C          1.73520        1.38794        1.24640
C          1.36347        0.53655        0.06978
O          2.06807       -0.70423        0.07493
C          3.34599       -0.65141       -0.43632
O          3.80216        0.36215       -0.87205
C          4.01270       -1.98207       -0.34649
H          3.38028       -2.76024       -0.77922
H          4.96730       -1.94154       -0.86662
H          4.18228       -2.23393        0.70401
C         -0.10901        0.17627        0.03770
O         -0.37863       -0.77687        1.13306
C         -0.51492       -1.94074        0.62784
O         -0.54666       -2.01064       -0.64588
C         -0.61049       -3.13745        1.46613
H         -1.02708       -2.87975        2.43937
H         -1.19844       -3.90498        0.96449
H          0.40736       -3.51671        1.61642
H         -0.73892        1.04796        0.19817
H          1.57150        1.08316       -0.85595
H          2.23629        0.87231        2.06158
H          1.84009        3.25021        2.20738
C         -1.90601       -0.33703       -1.73307
O         -2.91267       -0.60331       -0.76588
C         -3.42687        0.46862       -0.08493
O         -2.92067        1.55384       -0.13332
C         -4.65317        0.08517        0.66826
H         -4.84865        0.81943        1.44731
H         -5.49655        0.07760       -0.02924
H         -4.56571       -0.91847        1.08589
H         -2.11779       -0.98257       -2.58673
H         -1.92690        0.71234       -2.04315
H          0.96464        4.58199        0.32965
H          0.21943       -0.62636       -1.97563
 
C5_rearranged_RSS/conf_24
Charge=+1, Multiplicity=+1
C          0.98280        0.49088        0.31767
O         -1.09736       -2.06247        2.14975
C         -2.30799       -2.09085        2.25133
C         -3.20128       -1.11557        1.60649
C         -2.81304       -0.30795        0.61258
C         -1.43251       -0.26697        0.02630
O         -1.41171        0.38002       -1.23987
C         -1.90516       -0.37941       -2.27791
O         -2.33749       -1.47670       -2.09099
C         -1.80511        0.35253       -3.57213
H         -2.29456       -0.22779       -4.35120
H         -2.26621        1.33893       -3.48885
H         -0.75285        0.49655       -3.83193
C         -0.43644        0.48008        0.88629
O         -0.77637        1.91392        0.92894
C          0.23724        2.59430        0.55837
O          1.27841        1.93685        0.22934
C          0.21431        4.05967        0.54630
H         -0.79525        4.41511        0.34126
H          0.50648        4.41118        1.54315
H          0.93160        4.44072       -0.17943
H         -0.48598        0.11934        1.91252
H         -1.04464       -1.28923       -0.06544
H         -3.53460        0.36139        0.15146
H         -4.23819       -1.10550        1.92807
C          1.98667       -0.21532        1.19445
O          3.26377       -0.30381        0.60096
C          3.37078       -1.21566       -0.40892
O          2.40975       -1.80587       -0.82373
C          4.77957       -1.35203       -0.86977
H          5.35209       -1.88412       -0.10449
H          4.80623       -1.91818       -1.79835
H          5.23995       -0.37098       -0.99864
H          1.57939       -1.21135        1.40317
H          2.12377        0.31888        2.13732
H         -2.79915       -2.87979        2.84737
H          1.02095        0.12708       -0.70748
 
C5_rearranged_RSS/conf_25
Charge=+1, Multiplicity=+1
C          0.53918       -0.30492        0.05678
O         -1.85884       -2.54116        0.62112
C         -2.26085       -2.21057        1.72028
C         -2.18835       -0.83604        2.22177
C         -2.06966        0.23950        1.43257
C         -2.05415        0.26426       -0.07231
O         -2.60646        1.50245       -0.52421
C         -1.85040        2.60157       -0.28721
O         -0.75099        2.50377        0.20313
C         -2.54002        3.85436       -0.69230
H         -3.36835        4.04406       -0.00324
H         -1.83923        4.68562       -0.65616
H         -2.96744        3.74906       -1.69119
C         -0.70373        0.00274       -0.78251
O         -0.83606       -1.21020       -1.60136
C         -0.01586       -2.09440       -1.17555
O          0.80009       -1.71926       -0.27219
C         -0.01353       -3.45595       -1.70710
H         -0.33618       -3.45519       -2.74800
H          0.96853       -3.91031       -1.58652
H         -0.74672       -4.01640       -1.11423
H         -0.51807        0.79728       -1.50186
H         -2.74678       -0.49000       -0.45325
H         -2.05069        1.21588        1.90586
H         -2.29514       -0.69513        3.29330
C          1.74016        0.51987       -0.31239
O          2.78985        0.13141        0.54845
C          3.99110        0.72213        0.26955
O          4.11458        1.47922       -0.64980
C          5.03808        0.29918        1.24303
H          4.80354        0.71156        2.22815
H          5.05724       -0.78826        1.33693
H          6.00635        0.67097        0.91502
H          1.48352        1.57506       -0.17554
H          2.01907        0.37044       -1.36189
H         -2.71325       -2.95805        2.39405
H          0.35459       -0.28678        1.12967
 
C5_rearranged_RSS/conf_26
Charge=+1, Multiplicity=+1
C         -0.41817       -0.88533       -0.87099
O         -0.03009        3.29093       -0.29637
C          0.85778        3.71483        0.41368
C          1.91211        2.86522        0.99413
C          2.17781        1.62104        0.58098
C          1.45752        0.89879       -0.52133
O          2.34479        0.02263       -1.22915
C          2.87253       -1.05908       -0.61989
O          2.47889       -1.45103        0.45221
C          3.96168       -1.66716       -1.43202
H          3.69605       -1.68290       -2.49004
H          4.85808       -1.04695       -1.33267
H          4.17828       -2.66909       -1.06745
C          0.12423        0.30162       -0.06719
O          0.18072       -0.24023        1.29200
C         -0.01292       -1.49914        1.24327
O         -0.33273       -1.98170        0.10431
C          0.13099       -2.34805        2.42401
H         -0.07334       -1.77446        3.32722
H         -0.51043       -3.22453        2.34524
H          1.17882       -2.67182        2.44231
H         -0.58413        1.12710       -0.01389
H          1.16601        1.62019       -1.29021
H          2.98793        1.06979        1.04912
H          2.52954        3.30773        1.77007
C         -1.84836       -0.74109       -1.30978
O         -2.59218       -0.37564       -0.16123
C         -3.89788       -0.02988       -0.41500
O         -4.33356       -0.03787       -1.52706
C         -4.61576        0.32019        0.84353
H         -4.69768       -0.56653        1.47776
H         -4.06194        1.07910        1.40030
H         -5.61093        0.68501        0.59896
H         -2.21950       -1.67695       -1.73668
H         -1.91362        0.03144       -2.08373
H          0.91768        4.79149        0.65178
H          0.22303       -1.16720       -1.70619
 
C5_rearranged_RSS/conf_27
Charge=+1, Multiplicity=+1
C         -0.34023        0.10461        1.08764
C         -1.43543       -0.82068        1.59651
H         -0.95114       -1.62303        2.15140
H         -2.09581       -0.25602        2.25994
O         -2.19381       -1.49568        0.59723
C         -3.15487       -0.79740       -0.04770
O         -3.23598        0.40261        0.03466
C         -4.05335       -1.69197       -0.82852
H         -3.48940       -2.49563       -1.30363
H         -4.76426       -2.15617       -0.13786
H         -4.60403       -1.11051       -1.56510
H          0.46448        0.14412        1.81850
C          0.16129       -0.15860       -0.32849
C          1.68125       -0.09501       -0.59724
C          2.56076        0.38038        0.52829
C          2.92580        1.63817        0.80342
C          2.46902        2.81762        0.05741
O          1.42037        2.86193       -0.55185
H          3.14371        3.69167        0.06890
H          3.65858        1.81148        1.58666
H          2.99179       -0.41308        1.13154
H          1.81106        0.54936       -1.46954
O          2.14727       -1.37636       -1.03421
C          1.92187       -2.40392       -0.18499
O          1.29361       -2.24521        0.83530
C          2.53145       -3.67203       -0.66597
H          2.31071       -3.82546       -1.72375
H          2.16573       -4.50400       -0.06810
H          3.61895       -3.60312       -0.56791
H         -0.24346       -1.07963       -0.73986
O         -0.49396        0.91381       -1.08278
C         -0.94041        1.78537       -0.25661
O         -0.82849        1.48768        0.98010
C         -1.58993        3.01219       -0.70463
H         -2.65462        2.77324       -0.81555
H         -1.17760        3.32746       -1.66088
H         -1.48016        3.78674        0.05288
 
C5_rearranged_RSS/conf_28
Charge=+1, Multiplicity=+1
C         -0.36919       -0.88873       -1.11438
C         -1.71951       -0.81990       -1.82267
H         -1.55286       -0.47347       -2.84299
H         -2.14252       -1.82810       -1.85505
O         -2.66234        0.10067       -1.29456
C         -3.25436       -0.20711       -0.11774
O         -2.86570       -1.11811        0.56979
C         -4.39113        0.70702        0.17666
H         -4.11881        1.74089       -0.04287
H         -5.22994        0.44659       -0.47577
H         -4.69450        0.59461        1.21526
H          0.40811       -1.11614       -1.84410
C          0.00051        0.29631       -0.21859
C          1.36517        0.94815       -0.45611
C          1.88543        1.66569        0.75659
C          1.51130        2.88626        1.15646
C          0.51665        3.71348        0.45349
O         -0.24568        3.28063       -0.38579
H          0.49917        4.78386        0.72513
H          1.99216        3.32759        2.02431
H          2.64094        1.13292        1.32584
H          1.16679        1.67930       -1.24521
O          2.37568        0.11671       -1.04047
C          2.86750       -0.94316       -0.36101
O          2.35948       -1.34934        0.65460
C          4.07644       -1.50266       -1.02603
H          4.92737       -0.84992       -0.80713
H          3.95326       -1.52093       -2.10975
H          4.28227       -2.49812       -0.63808
H         -0.73029        1.10308       -0.26144
O         -0.12688       -0.27829        1.11995
C         -0.26706       -1.54286        1.01759
O         -0.34425       -2.00697       -0.17029
C         -0.30068       -2.41343        2.18828
H          0.72986       -2.74318        2.36587
H         -0.92914       -3.28013        1.98965
H         -0.65076       -1.85571        3.05531
 
C5_rearranged_RSS/conf_29
Charge=+1, Multiplicity=+1
C         -0.62314       -1.09455        0.58978
C         -1.93789       -1.77834        0.25921
H         -1.71462       -2.79283       -0.07351
H         -2.54790       -1.82916        1.16531
O         -2.68430       -1.21291       -0.81498
C         -3.41677       -0.10345       -0.55978
O         -3.27232        0.53680        0.45126
C         -4.37891        0.18397       -1.65843
H         -5.23049       -0.49654       -1.56053
H         -4.73353        1.20948       -1.57900
H         -3.92556       -0.00078       -2.63325
H          0.09045       -1.80570        1.00867
C          0.00317       -0.22999       -0.50103
C          1.53903       -0.24605       -0.48908
C          2.04607       -1.41245       -1.28081
C          2.54895       -2.55468       -0.80051
C          2.70260       -2.87244        0.63294
O          2.01750       -2.39674        1.51187
H          3.50611       -3.58988        0.87788
H          2.94906       -3.28486       -1.49892
H          2.03019       -1.25604       -2.35762
H          1.89124       -0.26379        0.54461
O          2.02802        0.92070       -1.14216
C          2.30269        1.99123       -0.34451
O          2.03723        2.00215        0.82849
C          2.95569        3.07994       -1.12234
H          3.04905        3.96806       -0.50128
H          2.38052        3.29894       -2.02426
H          3.94777        2.74865       -1.44112
H         -0.40544       -0.40929       -1.49473
O         -0.45314        1.10520       -0.11215
C         -0.79829        1.06558        1.12535
O         -0.81859       -0.09397        1.65395
C         -1.07259        2.28127        1.88118
H         -1.62503        2.98014        1.25214
H         -0.09904        2.72631        2.12326
H         -1.62158        2.04726        2.79024
 
C5_rearranged_RSS/conf_30
Charge=+1, Multiplicity=+1
C          0.43982       -0.21255        1.19008
C          1.90425        0.06210        1.52112
H          1.94984        0.95174        2.14387
H          2.29649       -0.79621        2.07314
O          2.75951        0.36446        0.42152
C          3.07175       -0.62999       -0.43209
O          2.48504       -1.68542       -0.43074
C          4.19504       -0.25195       -1.33421
H          5.13286       -0.35365       -0.77915
H          4.21901       -0.91816       -2.19416
H          4.11317        0.79020       -1.64547
H         -0.19734        0.13693        1.99977
C         -0.06973        0.23408       -0.18678
C         -1.35150        1.12210       -0.21633
C         -1.19590        2.30886       -1.11780
C         -0.43827        3.38198       -0.86010
C          0.33249        3.51437        0.37990
O          0.50998        2.58779        1.14824
H          0.74896        4.51079        0.60496
H         -0.41940        4.21137       -1.55957
H         -1.78223        2.26772       -2.03178
H         -1.53921        1.44290        0.81246
O         -2.49796        0.43293       -0.70653
C         -3.04379       -0.48236        0.12281
O         -2.48779       -0.82209        1.13777
C         -4.35725       -0.97114       -0.37995
H         -4.65036       -1.86548        0.16600
H         -4.31440       -1.16214       -1.45347
H         -5.10721       -0.19126       -0.21697
H          0.72064        0.70819       -0.76458
O         -0.33210       -1.03985       -0.85337
C         -0.13056       -1.99688       -0.02239
O          0.22430       -1.66583        1.14784
C         -0.28659       -3.39487       -0.41827
H         -0.96050       -3.48095       -1.26869
H         -0.62726       -3.98590        0.43149
H          0.71071       -3.74447       -0.71171
 
C5_rearranged_RSS/conf_31
Charge=+1, Multiplicity=+1
C         -0.04320       -1.21722        0.60257
C          1.19903       -2.08419        0.73350
H          1.00764       -2.87749        1.45782
H          1.47555       -2.51735       -0.23227
O          2.25574       -1.29992        1.24588
C          3.15184       -0.80923        0.33704
O          2.99298       -0.95074       -0.84628
C          4.26261       -0.09098        1.01384
H          3.89866        0.90545        1.28174
H          4.56534       -0.60450        1.92645
H          5.09871        0.01076        0.32465
H         -0.34069       -0.78846        1.55984
C         -0.02219       -0.17617       -0.51991
C         -0.73506        1.12715       -0.19256
C         -0.65766        2.12988       -1.30202
C          0.40868        2.89121       -1.57562
C          1.65235        2.85714       -0.78909
O          1.90284        1.99882        0.03254
H          2.36673        3.67793       -0.97603
H          0.35563        3.61157       -2.38608
H         -1.56093        2.23373       -1.89694
H         -0.25976        1.50739        0.71773
O         -2.11780        0.85471        0.05824
C         -2.53075        0.89400        1.36650
O         -1.75360        0.93305        2.27729
C         -4.01721        0.89078        1.46024
H         -4.37414        1.91181        1.29261
H         -4.31976        0.57345        2.45630
H         -4.46457        0.25692        0.69380
H          0.97316       -0.00595       -0.92239
O         -0.79659       -0.86175       -1.57493
C         -1.42640       -1.83549       -1.04678
O         -1.14342       -2.10276        0.17073
C         -2.42428       -2.60312       -1.79533
H         -3.34369       -2.00787       -1.83614
H         -2.62653       -3.55214       -1.30276
H         -2.07917       -2.74902       -2.82048
 
C5_rearranged_RSS/conf_32
Charge=+1, Multiplicity=+1
C         -0.03742       -1.47890        0.25062
C          1.15116       -2.43195        0.06096
H          1.22521       -3.08991        0.92957
H          0.99460       -3.03757       -0.83281
O          2.39020       -1.77815       -0.15658
C          2.78436       -0.93451        0.83026
O          2.03226       -0.64759        1.72853
C          4.15923       -0.41483        0.61302
H          4.09830        0.41167       -0.10240
H          4.55280       -0.03580        1.55440
H          4.80951       -1.18411        0.19674
H         -0.29971       -1.35816        1.29739
C          0.04795       -0.14013       -0.48613
C         -0.20229        1.12117        0.34322
C         -0.62594        2.28771       -0.50048
C          0.19625        3.07215       -1.20747
C          1.65660        2.90111       -1.25608
O          2.23157        1.89349       -0.89592
H          2.23098        3.76275       -1.63935
H         -0.21481        3.92161       -1.74456
H         -1.69062        2.50327       -0.50158
H          0.77317        1.32401        0.79121
O         -1.04752        0.98804        1.49122
C         -2.33282        0.61244        1.36989
O         -2.79079        0.18883        0.33426
C         -3.07472        0.78521        2.64907
H         -3.26544        1.85179        2.80278
H         -2.47364        0.44072        3.49208
H         -4.02266        0.25363        2.60084
H          1.00144        0.01161       -0.98996
O         -0.92952       -0.30888       -1.56984
C         -1.60805       -1.36621       -1.35332
O         -1.20909       -2.10777       -0.39198
C         -2.76862       -1.72010       -2.16860
H         -2.66188       -1.31334       -3.17368
H         -3.63286       -1.24575       -1.68798
H         -2.91542       -2.79900       -2.18010
 
C5_rearranged_RSS/conf_33
Charge=+1, Multiplicity=+1
C         -0.67261       -1.16785       -0.08149
C          0.11815       -2.33564       -0.66414
H         -0.08676       -3.22771       -0.06630
H         -0.18944       -2.51369       -1.69734
O          1.50441       -2.07852       -0.72501
C          2.14782       -2.00841        0.47562
O          1.53622       -2.00829        1.51093
C          3.62261       -1.94955        0.29757
H          3.87618       -1.09061       -0.32566
H          4.10176       -1.86659        1.27056
H          3.96586       -2.85252       -0.21335
H         -0.58038       -1.12826        1.00014
C         -0.44366        0.18954       -0.75955
C         -0.24195        1.45188        0.11306
C          0.13029        1.21966        1.54818
C         -0.74614        1.00165        2.53875
C         -2.19461        0.93328        2.33032
O         -2.71056        0.74188        1.24279
H         -2.82661        1.07515        3.22321
H         -0.38750        0.92241        3.56024
H          1.18643        1.28185        1.78658
H         -1.19460        1.98393        0.08580
O          0.65949        2.36360       -0.51367
C          1.94509        1.96680       -0.67049
O          2.30482        0.85966       -0.35865
C          2.78604        3.05029       -1.24798
H          3.76821        2.65669       -1.50052
H          2.89019        3.85317       -0.51257
H          2.30358        3.47849       -2.12871
H          0.33427        0.12764       -1.51739
O         -1.71125        0.37754       -1.48980
C         -2.54411       -0.51773       -1.11970
O         -2.08445       -1.44253       -0.37280
C         -3.94915       -0.47660       -1.51960
H         -4.47506        0.05764       -0.71776
H         -4.35568       -1.48484       -1.59023
H         -4.06651        0.07666       -2.45020
 
C7_rearranged_RSS/conf_0
Charge=+1, Multiplicity=+1
C          0.90091       -0.63101        0.43999
O          1.02782        2.97971       -0.03919
C          0.27442        3.65121       -0.71985
C         -0.99432        3.16374       -1.27341
C         -1.58132        2.01478       -0.91322
C         -1.04723        1.03848        0.08997
O         -2.16955        0.28927        0.54097
C         -2.03001       -0.32331        1.73654
O         -1.00415       -0.24606        2.36988
C         -3.24695       -1.08675        2.11508
H         -3.21966       -1.31715        3.17816
H         -4.15168       -0.53555        1.85672
H         -3.24253       -2.01980        1.54278
C          0.04480        0.15532       -0.54766
O         -0.47747       -0.63091       -1.61128
C         -1.13942       -1.79867       -1.38613
O         -1.25216       -2.29910       -0.29958
C         -1.68013       -2.34016       -2.66562
H         -2.52054       -1.71764       -2.98641
H         -0.92525       -2.30077       -3.45244
H         -2.02516       -3.36021       -2.51064
H          0.71916        0.85404       -1.04780
H         -0.60386        1.57493        0.93211
H         -2.54100        1.74775       -1.34692
H         -1.49402        3.81198       -1.98660
C          1.63196        0.21656        1.48493
O          3.05043       -0.03766        1.18319
C          3.13462       -0.80521        0.17074
O          2.03580       -1.19048       -0.34747
C          4.43176       -1.24349       -0.35409
H          4.34393       -1.50030       -1.40881
H          5.18249       -0.47131       -0.18738
H          4.73298       -2.14061        0.19982
H          1.45311       -0.11056        2.50422
H          1.49084        1.28991        1.37278
H          0.39223       -1.49244        0.85632
H          0.52888        4.70051       -0.95163
 
C7_rearranged_RSS/conf_1
Charge=+1, Multiplicity=+1
C          0.40682       -1.21658       -0.30480
O         -0.29683        0.74028        2.80898
C         -0.78304        1.85475        2.83194
C         -1.43154        2.49954        1.68006
C         -1.74864        1.86360        0.54461
C         -1.45880        0.42268        0.26280
O         -2.37056        0.00418       -0.75341
C         -2.75923       -1.28849       -0.70968
O         -2.23758       -2.08830        0.03042
C         -3.87235       -1.56164       -1.65996
H         -4.79487       -1.13982       -1.24986
H         -3.68851       -1.07447       -2.61887
H         -3.99524       -2.63542       -1.78463
C          0.00305        0.24401       -0.15065
O          0.23758        0.94582       -1.35795
C          1.41770        1.62541       -1.44247
O          2.25691        1.56773       -0.58324
C          1.48644        2.41037       -2.70574
H          1.28728        1.76242       -3.56206
H          0.71194        3.18180       -2.69589
H          2.46643        2.87330       -2.79699
H          0.61302        0.67877        0.64549
H         -1.62736       -0.17380        1.16207
H         -2.26662        2.39651       -0.24787
H         -1.70533        3.54349        1.79801
C          0.50070       -1.95046        1.02740
O          1.93858       -1.83877        1.33066
C          2.55098       -1.45955        0.27799
O          1.81765       -1.22505       -0.74296
C          3.99822       -1.26475        0.23839
H          4.47644       -1.72093        1.10228
H          4.39787       -1.65745       -0.69853
H          4.16319       -0.17928        0.23798
H          0.26406       -3.01120        0.97417
H         -0.02384       -1.46355        1.84547
H         -0.14297       -1.74789       -1.07404
H         -0.76343        2.44705        3.76385
 
C7_rearranged_RSS/conf_2
Charge=+1, Multiplicity=+1
C          0.11305       -1.09055       -0.99221
O         -0.52754        2.37105       -1.95702
C         -1.26754        3.16099       -1.40823
C         -1.80086        2.97114       -0.04860
C         -1.35790        2.03265        0.79673
C         -0.28759        1.02870        0.48935
O          0.24054        0.61754        1.76130
C          1.57313        0.52999        1.89244
O          2.32508        0.55704        0.94430
C          1.98249        0.40007        3.31907
H          1.99924        1.40081        3.76259
H          1.26254       -0.19527        3.88158
H          2.98214       -0.02572        3.38185
C         -0.87226       -0.13769       -0.30933
O         -1.69533       -0.89998        0.56410
C         -2.69985       -1.61179       -0.03617
O         -2.77385       -1.70729       -1.22885
C         -3.62392       -2.19554        0.97534
H         -4.27977       -1.40277        1.34776
H         -4.23156       -2.96902        0.51012
H         -3.07168       -2.59233        1.82837
H         -1.47742        0.29787       -1.10607
H          0.50574        1.48116       -0.10881
H         -1.77266        1.96879        1.79887
H         -2.56548        3.66726        0.28272
C          0.87934       -2.07561       -0.10553
O          2.26355       -1.86103       -0.50982
C          2.31635       -0.83481       -1.27341
O          1.19555       -0.33517       -1.62528
C          3.58779       -0.28673       -1.73854
H          3.95288        0.36380       -0.93508
H          4.30933       -1.09012       -1.88900
H          3.43912        0.30107       -2.64261
H          0.64511       -3.11929       -0.30296
H          0.81216       -1.86564        0.96016
H         -0.41284       -1.59304       -1.80381
H         -1.57417        4.09033       -1.92125
 
C7_rearranged_RSS/conf_3
Charge=+1, Multiplicity=+1
C          0.94117        0.41232       -1.32173
O          0.32026        3.01918       -0.33952
C         -0.60611        3.60024        0.19601
C         -1.70067        2.91657        0.88448
C         -1.70181        1.60259        1.14365
C         -0.60409        0.64267        0.80437
O         -0.92742       -0.56001        1.51282
C          0.02087       -1.49402        1.62642
O          1.11678       -1.37826        1.12249
C         -0.43217       -2.64866        2.45275
H         -0.36538       -2.36899        3.50879
H         -1.47492       -2.89183        2.24569
H          0.21366       -3.50614        2.27426
C         -0.48891        0.37390       -0.73062
O         -1.02984       -0.89248       -1.07637
C         -2.39769       -0.97354       -1.07493
O         -3.08152       -0.03830       -0.77669
C         -2.85278       -2.33033       -1.49180
H         -2.33840       -3.10157       -0.91466
H         -3.92902       -2.40769       -1.35364
H         -2.60946       -2.48914       -2.54598
H         -1.07164        1.14353       -1.23422
H          0.35159        1.02533        1.16688
H         -2.54655        1.16045        1.66180
H         -2.54071        3.52202        1.20855
C          1.51126       -0.92265       -1.82410
O          2.80069       -1.00954       -1.14966
C          2.88291       -0.05569       -0.30770
O          1.95127        0.81300       -0.33794
C          3.99312        0.04090        0.63879
H          3.70071       -0.55050        1.51482
H          4.89521       -0.39529        0.21086
H          4.14685        1.07583        0.94041
H          1.70661       -0.94318       -2.89403
H          0.93582       -1.78723       -1.50866
H          0.98372        1.19625       -2.07532
H         -0.65047        4.70359        0.17983
 
C7_rearranged_RSS/conf_4
Charge=+1, Multiplicity=+1
C          0.59431       -1.41016       -0.43238
O          2.46497        1.41311       -0.09354
C          2.28454        2.51231       -0.58803
C          1.01169        2.96067       -1.15412
C         -0.15135        2.32202       -0.96765
C         -0.34245        1.06413       -0.17811
O         -1.68804        1.08852        0.28587
C         -1.90537        0.91368        1.61771
O         -1.01258        0.71754        2.39827
C         -3.35896        0.96527        1.93397
H         -3.49254        1.15464        2.99727
H         -3.86813        1.72091        1.33532
H         -3.79131       -0.01145        1.69355
C         -0.09394       -0.18960       -1.06812
O         -1.29291       -0.55988       -1.73416
C         -2.18730       -1.28539       -1.02492
O         -1.91732       -1.74531        0.05813
C         -3.47711       -1.42903       -1.75086
H         -4.01249       -0.47622       -1.69599
H         -3.30454       -1.64655       -2.80595
H         -4.07608       -2.20934       -1.28614
H          0.56953        0.11684       -1.87867
H          0.33760        1.05125        0.67522
H         -1.06241        2.73858       -1.39020
H          1.02654        3.89105       -1.71310
C          0.62098       -1.60329        1.08347
O          2.04664       -1.46125        1.41213
C          2.71175       -1.30808        0.33741
O          2.03910       -1.31170       -0.74892
C          4.16431       -1.13736        0.34664
H          4.34343       -0.05724        0.40243
H          4.59642       -1.62080        1.22158
H          4.59382       -1.51614       -0.58009
H          0.32503       -2.60310        1.39100
H          0.09077       -0.84968        1.66168
H          0.26684       -2.30477       -0.95713
H          3.11192        3.24252       -0.62301
 
C7_rearranged_RSS/conf_5
Charge=+1, Multiplicity=+1
C          0.54968       -0.68376       -0.80679
O         -1.39714       -2.69680       -0.58887
C         -2.39531       -2.93845        0.06873
C         -3.08765       -1.94727        0.89434
C         -2.83570       -0.63236        0.82452
C         -1.82918       -0.00056       -0.08380
O         -2.14434        1.38521       -0.10707
C         -1.55296        2.11009       -1.07993
O         -0.76578        1.61981       -1.84922
C         -2.00870        3.52866       -1.05870
H         -1.86996        3.95174       -0.06154
H         -1.45344        4.10193       -1.79767
H         -3.07740        3.57137       -1.28453
C         -0.36961       -0.28458        0.37241
O          0.07910        0.85678        1.08613
C          1.18110        0.68683        1.84324
O          1.84249       -0.32246        1.78701
C          1.44342        1.87269        2.70507
H          1.41746        2.78688        2.10832
H          0.65235        1.95280        3.45571
H          2.40519        1.76276        3.20128
H         -0.38331       -1.12852        1.06335
H         -1.94138       -0.40968       -1.09281
H         -3.40962        0.05975        1.43494
H         -3.86804       -2.31141        1.55469
C          1.28919       -2.01405       -0.63760
O          2.69728       -1.62712       -0.74748
C          2.76544       -0.36181       -0.86388
O          1.65949        0.26944       -0.94600
C          4.05148        0.33771       -0.89147
H          4.36349        0.47375        0.15100
H          4.80147       -0.27476       -1.39209
H          3.94447        1.31161       -1.36598
H          1.09028       -2.73465       -1.42585
H          1.17108       -2.46189        0.34603
H          0.00856       -0.61565       -1.74574
H         -2.82734       -3.95391        0.05798
 
C7_rearranged_RSS/conf_6
Charge=+1, Multiplicity=+1
C         -0.27213        1.51893       -0.85649
O         -2.99317        1.61296        0.26105
C         -3.86368        0.77329        0.14583
C         -3.61871       -0.61039       -0.28100
C         -2.42809       -1.21792       -0.21451
C         -1.14813       -0.62292        0.27853
O         -0.42949       -1.71224        0.85498
C          0.50687       -1.42702        1.78416
O          0.81149       -0.30007        2.08212
C          1.06612       -2.67588        2.37923
H          2.02572       -2.46401        2.84736
H          0.37369       -3.03203        3.14833
H          1.15637       -3.46442        1.63126
C         -0.32812        0.00350       -0.90404
O          1.00613       -0.46863       -0.91517
C          1.19600       -1.66910       -1.56190
O          0.29954       -2.22882       -2.11920
C          2.61605       -2.10758       -1.45517
H          3.27891       -1.34638       -1.87376
H          2.88729       -2.23283       -0.40388
H          2.74566       -3.04705       -1.98784
H         -0.80567       -0.27206       -1.85060
H         -1.31700        0.13754        1.04166
H         -2.33895       -2.25434       -0.53101
H         -4.48198       -1.17657       -0.61812
C          0.83473        2.13728       -1.70532
O          1.87976        2.40383       -0.71690
C          1.36282        2.29912        0.45140
O          0.13844        1.94980        0.48874
C          2.12210        2.55795        1.67090
H          2.17824        1.60650        2.21337
H          3.11040        2.94761        1.43927
H          1.55918        3.25226        2.30042
H          0.57018        3.09793       -2.14649
H          1.25710        1.46499       -2.44748
H         -1.26135        1.94262       -1.00768
H         -4.91451        1.03000        0.37047
 
C4_rearranged_RSS/conf_0
Charge=+1, Multiplicity=+1
C          0.10494       -1.17626       -1.10183
O          1.02076       -2.25337       -0.67349
C          2.11574       -2.00444       -0.07017
C          2.88224       -3.14773        0.45356
H          3.93736       -2.89169        0.53621
H          2.49659       -3.37455        1.45477
H          2.72748       -4.02387       -0.17571
O          2.58491       -0.83563        0.11888
C          1.84626        0.37375       -0.33036
C          2.28339        1.47119        0.57899
C          2.16539        2.77078        0.29183
C          1.62963        3.26471       -0.99179
O          1.14180        2.53390       -1.82673
H          1.70619        4.35131       -1.16830
H          2.49761        3.50828        1.01547
H          2.69923        1.15758        1.53189
C          0.36422        0.05904       -0.27669
O         -0.01708       -0.17947        1.06410
C         -0.87849        0.74901        1.62246
O         -1.22572        1.71849        1.01523
C         -1.28905        0.33702        2.98872
H         -2.12025       -0.36680        2.87806
H         -1.63798        1.20797        3.54037
H         -0.47808       -0.16412        3.51740
H         -0.18542        0.90296       -0.69942
H          2.15429        0.55168       -1.36255
C         -1.28383       -1.76945       -0.95565
O         -2.19847       -0.77550       -1.37092
C         -3.15288       -0.39666       -0.46433
O         -3.22099       -0.88067        0.63096
C         -4.01153        0.68496       -1.01751
H         -3.50054        1.63786       -0.84457
H         -4.16184        0.56534       -2.09015
H         -4.96160        0.69930       -0.48655
H         -1.47082       -2.05585        0.08110
H         -1.38632       -2.64085       -1.60587
H          0.34619       -0.98207       -2.14968
 
C4_rearranged_RSS/conf_1
Charge=+1, Multiplicity=+1
C         -0.49841       -0.19252       -0.86441
O         -1.09325       -1.21691        0.01988
C         -0.44264       -1.81314        0.93419
C         -1.21325       -2.59258        1.91556
H         -1.67347       -3.44296        1.40161
H         -0.56856       -2.94947        2.71560
H         -2.02354       -1.96531        2.29695
O          0.83037       -1.78557        1.03663
C          1.62383       -1.05461        0.02523
C          2.95857       -0.81574        0.64339
C          4.07229       -0.57684       -0.05670
C          4.10599       -0.56774       -1.53220
O          3.10395       -0.59686       -2.21447
H          5.10564       -0.54460       -1.99920
H          5.00798       -0.41420        0.46888
H          2.98578       -0.83343        1.72870
C          0.85924        0.20660       -0.33019
O          0.74605        0.96844        0.85938
C          0.87993        2.33387        0.71817
O          1.02808        2.83752       -0.35533
C          0.79912        3.00934        2.04168
H          0.89799        4.08388        1.90545
H          1.59091        2.63941        2.69742
H         -0.15661        2.77790        2.51879
H          1.39990        0.75591       -1.10337
H          1.69146       -1.70406       -0.85027
C         -1.51210        0.92965       -0.93119
O         -2.75457        0.44949       -1.40221
C         -3.69500        0.16652       -0.45459
O         -3.46668        0.23747        0.72241
C         -4.98791       -0.20961       -1.09292
H         -5.42379        0.67678       -1.56233
H         -4.82707       -0.94752       -1.88100
H         -5.67142       -0.59236       -0.33813
H         -1.15079        1.67294       -1.64447
H         -1.63611        1.38546        0.05232
H         -0.39781       -0.68615       -1.83345
 
C4_rearranged_RSS/conf_2
Charge=+1, Multiplicity=+1
C          0.06222       -1.32180       -0.73487
O          1.28482       -2.12857       -0.50452
C          2.41511       -1.58909       -0.27738
C          3.54539       -2.47590        0.05029
H          4.48640       -2.01299       -0.24395
H          3.55364       -2.61879        1.13734
H          3.40989       -3.44821       -0.42207
O          2.63347       -0.33409       -0.30017
C          1.54374        0.63890       -0.57068
C          1.94073        1.88716        0.14283
C          1.46629        3.10212       -0.14669
C          0.52106        3.35474       -1.25262
O          0.00491        2.46467       -1.89188
H          0.31150        4.41306       -1.48522
H          1.80361        3.95619        0.43205
H          2.64864        1.75834        0.95624
C          0.23446        0.03582       -0.10424
O          0.24229       -0.09810        1.30579
C         -0.67750        0.67216        1.98695
O         -1.37228        1.46768        1.42823
C         -0.66715        0.34217        3.43791
H         -1.20785       -0.59828        3.58251
H         -1.17343        1.12928        3.99296
H          0.35104        0.20254        3.80338
H         -0.56936        0.69884       -0.43071
H          1.52078        0.77473       -1.65387
C         -1.06254       -2.16488       -0.13757
O         -2.18934       -1.38002        0.20272
C         -2.84474       -0.81206       -0.84983
O         -2.42109       -0.91316       -1.96972
C         -4.05506       -0.07332       -0.40087
H         -3.74793        0.74401        0.25791
H         -4.58106        0.32180       -1.26694
H         -4.70765       -0.73393        0.17394
H         -0.72143       -2.60437        0.79947
H         -1.33829       -2.95507       -0.83948
H         -0.03286       -1.23052       -1.81662
 
C4_rearranged_RSS/conf_3
Charge=+1, Multiplicity=+1
C          0.91547        0.09531       -0.13890
O          1.11848        1.55171        0.05319
C          0.19173        2.39201       -0.17338
C          0.48035        3.81666        0.06940
H          1.26721        3.91942        0.81503
H          0.83288        4.25403       -0.87223
H         -0.42856        4.33920        0.36601
O         -0.96440        2.09151       -0.62178
C         -1.33865        0.68702       -0.92087
C         -2.81861        0.62342       -0.74740
C         -3.59595       -0.32480       -1.27828
C         -3.07324       -1.39887       -2.14678
O         -1.88922       -1.57073       -2.33693
H         -3.82395       -2.04238       -2.63658
H         -4.66531       -0.30181       -1.09378
H         -3.25430        1.40460       -0.13143
C         -0.55005       -0.21928        0.00651
O         -0.94689        0.01436        1.34785
C         -1.65694       -1.00280        1.95848
O         -1.91500       -2.01876        1.38808
C         -2.01312       -0.62466        3.35385
H         -2.53263       -1.45277        3.83074
H         -2.65391        0.26076        3.34456
H         -1.11229       -0.37103        3.91737
H         -0.73724       -1.25599       -0.28493
H         -1.04065        0.50379       -1.95517
C          1.80349       -0.59793        0.86804
O          3.17450       -0.33030        0.65233
C          3.73772       -0.98341       -0.40407
O          3.07718       -1.64777       -1.15600
C          5.20939       -0.76120       -0.45749
H          5.68313       -1.34541        0.33687
H          5.59273       -1.09004       -1.42113
H          5.45003        0.28808       -0.27949
H          1.60069       -1.67117        0.79354
H          1.58162       -0.24869        1.87581
H          1.25376       -0.11953       -1.15392
 
C4_rearranged_RSS/conf_4
Charge=+1, Multiplicity=+1
C          0.07646       -1.33578       -0.69768
O          1.29980       -2.13158       -0.43663
C          2.42848       -1.58296       -0.22404
C          3.57999       -2.46265        0.04385
H          4.04660       -2.70725       -0.91789
H          4.31515       -1.94440        0.65819
H          3.24654       -3.38958        0.50848
O          2.63747       -0.32639       -0.25291
C          1.54636        0.63595       -0.55387
C          1.92818        1.89857        0.14221
C          1.45188        3.10579       -0.17527
C          0.52046        3.33400       -1.29807
O          0.01780        2.43022       -1.92883
H          0.30850        4.38697       -1.55179
H          1.77710        3.97168        0.39271
H          2.62524        1.78765        0.96751
C          0.23406        0.03532       -0.09262
O          0.22204       -0.06875        1.31949
C         -0.71088        0.71112        1.97089
O         -1.40125        1.49142        1.38566
C         -0.71988        0.41152        3.42840
H         -1.23494        1.20907        3.95999
H          0.29334        0.28077        3.81051
H         -1.26132       -0.52660        3.58494
H         -0.56825        0.68734       -0.44425
H          1.53567        0.75281       -1.63951
C         -1.05123       -2.17208       -0.09682
O         -2.18711       -1.38649        0.21003
C         -2.83101       -0.84605       -0.86378
O         -2.39175       -0.97001       -1.97538
C         -4.05093       -0.10376       -0.44789
H         -4.70697       -0.75390        0.13484
H         -3.75637        0.73106        0.19451
H         -4.56823        0.26731       -1.32970
H         -0.72035       -2.58779        0.85462
H         -1.31277       -2.97967       -0.78422
H         -0.00658       -1.26673       -1.78214
 
C4_rearranged_RSS/conf_5
Charge=+1, Multiplicity=+1
C         -0.25537        0.96780        1.30276
O         -0.47587        2.21814        0.53770
C          0.21005        2.51500       -0.49231
C         -0.23962        3.65442       -1.30974
H         -0.72303        4.39936       -0.67786
H          0.59465        4.07759       -1.86674
H         -0.98538        3.27823       -2.01994
O          1.25443        1.88635       -0.86458
C          1.75575        0.73673       -0.07200
C          2.62539       -0.04333       -0.99655
C          3.56188       -0.90365       -0.58737
C          3.85897       -1.14634        0.83740
O          3.20095       -0.67067        1.73811
H          4.73354       -1.78302        1.05423
H          4.14974       -1.44300       -1.32296
H          2.44916        0.11175       -2.05692
C          0.54380       -0.00639        0.47142
O         -0.22406       -0.51753       -0.59875
C         -0.09910       -1.88129       -0.81264
O          0.64970       -2.54916       -0.16719
C         -0.99653       -2.34460       -1.90589
H         -1.83001       -2.87784       -1.44068
H         -0.45610       -3.05355       -2.53370
H         -1.38124       -1.51811       -2.50154
H          0.90046       -0.81636        1.11333
H          2.33007        1.16199        0.75379
C         -1.61873        0.55466        1.81397
O         -2.58907        0.51182        0.78820
C         -3.04712       -0.71578        0.41885
O         -2.59783       -1.73442        0.86459
C         -4.15063       -0.58729       -0.57591
H         -5.01542       -0.12134       -0.09612
H         -3.84726        0.06156       -1.40012
H         -4.42866       -1.57200       -0.94542
H         -1.96042        1.29610        2.53874
H         -1.52362       -0.41910        2.30394
H          0.35498        1.26183        2.16140
 
C4_rearranged_RSS/conf_6
Charge=+1, Multiplicity=+1
C          0.25448        1.26081       -0.80794
O         -0.55538        2.20776       -0.02415
C         -1.62355        1.84449        0.57762
C         -2.27121        2.82279        1.46734
H         -1.84200        2.69908        2.46868
H         -2.06209        3.83642        1.12705
H         -3.34154        2.62823        1.52106
O         -2.15351        0.69594        0.47020
C         -1.54909       -0.34574       -0.40839
C         -2.04200       -1.66608        0.08111
C         -3.26264       -2.14314       -0.18199
C         -4.28227       -1.43473       -0.99400
O         -4.17106       -0.28720       -1.35901
H         -5.17157       -2.03059       -1.26641
H         -3.53440       -3.12839        0.18599
H         -1.34665       -2.26311        0.66243
C         -0.05190       -0.15327       -0.36855
O          0.42275       -0.34576        0.94980
C          1.27067       -1.42075        1.14632
O          1.51412       -2.18603        0.25939
C          1.79905       -1.43698        2.53340
H          2.66248       -0.76429        2.55849
H          2.13156       -2.44292        2.78289
H          1.05827       -1.07825        3.24815
H          0.42722       -0.85905       -1.05432
H         -1.95114       -0.12661       -1.39923
C          1.68921        1.70315       -0.59281
O          2.50372        0.82742       -1.34764
C          3.49871        0.17279       -0.67032
O          3.67169        0.31951        0.50728
C          4.25467       -0.73304       -1.57674
H          5.24436       -0.91480       -1.16146
H          3.71707       -1.68598       -1.62161
H          4.32065       -0.32546       -2.58511
H          1.95098        1.65592        0.46583
H          1.82334        2.72215       -0.96185
H         -0.04989        1.40256       -1.84775

C5_rearranged_RSR/conf_0
Charge=+1, Multiplicity=+1
C         -1.04921       -0.92780       -1.31920
C          0.20904       -1.73561       -1.07157
H          0.17144       -2.64537       -1.67867
H          0.30724       -2.02043       -0.02390
O          1.28145       -0.91107       -1.48125
C          2.50284       -1.24401       -0.95572
O          2.62050       -2.15940       -0.19074
C          3.56587       -0.31416       -1.42283
H          3.36635        0.04719       -2.43126
H          3.58256        0.54267       -0.74118
H          4.53052       -0.81607       -1.36956
C         -1.32892        0.34505       -0.49182
C         -0.23638        0.92715        0.37876
C         -0.66013        2.20393        1.04893
C         -0.69964        3.40841        0.46788
C         -0.32057        3.63985       -0.93548
O         -0.21684        2.74993       -1.75517
H         -0.12169        4.68835       -1.21941
H         -0.96882        4.27806        1.05973
H         -0.91397        2.10693        2.10152
O          0.11019       -0.05183        1.35077
C          1.39040        0.05540        1.84333
O          2.13592        0.90617        1.45078
C          1.68499       -1.01143        2.83768
H          2.05610       -1.88417        2.28995
H          2.47202       -0.66902        3.50765
H          0.79474       -1.29774        3.39729
H          0.60953        1.12436       -0.28602
H         -1.71959        1.13893       -1.12520
O         -2.45795       -0.08440        0.36501
C         -2.83380       -1.24667        0.01277
O         -2.17459       -1.79740       -0.93383
C         -3.98162       -1.91262        0.63351
H         -4.15208       -1.51336        1.63233
H         -3.82448       -2.99116        0.65041
H         -4.86517       -1.70626        0.01726
H         -1.17140       -0.72400       -2.38288
 
C5_rearranged_RSR/conf_1
Charge=+1, Multiplicity=+1
C         -1.05147       -0.90705       -1.33996
C          0.20053       -1.72461       -1.09196
H          0.16131       -2.62848       -1.70767
H          0.29042       -2.01984       -0.04640
O          1.28104       -0.90347       -1.48674
C          2.49600       -1.24714       -0.95334
O          2.60197       -2.16833       -0.19358
C          3.56836       -0.32042       -1.40504
H          3.37748        0.05244       -2.41092
H          3.58726        0.52931       -0.71461
H          4.52908       -0.82976       -1.35102
C         -1.32746        0.36112       -0.50423
C         -0.23687        0.92704        0.37945
C         -0.65577        2.20119        1.05754
C         -0.68089        3.41091        0.48668
C         -0.28819        3.65143       -0.91143
O         -0.18347        2.76767       -1.73759
H         -0.07971        4.70087       -1.18481
H         -0.94834        4.27749        1.08378
H         -0.91936        2.09708        2.10705
O          0.09440       -0.06344        1.34555
C          1.37098        0.03103        1.85022
O          2.12524        0.88050        1.47204
C          1.65033       -1.04670        2.83723
H          2.43548       -0.71637        3.51541
H          0.75413       -1.33037        3.38868
H          2.01815       -1.91765        2.28447
H          0.61563        1.12323       -0.27705
H         -1.70778        1.16339       -1.13318
O         -2.46616       -0.06640        0.34095
C         -2.83947       -1.22866       -0.01373
O         -2.18430       -1.77256       -0.96706
C         -3.95130       -1.92149        0.64201
H         -4.44280       -2.59182       -0.06300
H         -4.64815       -1.20001        1.06657
H         -3.53365       -2.52619        1.45626
H         -1.16752       -0.69503       -2.40269
 
C5_rearranged_RSR/conf_2
Charge=+1, Multiplicity=+1
C          0.14420       -1.66633       -0.20381
C          0.67336       -1.53007        1.21637
H          0.94363       -2.52331        1.58294
H         -0.08521       -1.09153        1.86310
O          1.78570       -0.65743        1.26941
C          2.93337       -1.12564        0.68987
O          2.94386       -2.16798        0.09319
C          4.06322       -0.17941        0.88078
H          3.91101        0.66954        0.20733
H          4.08439        0.19877        1.90365
H          4.99710       -0.67848        0.63053
C         -0.16511       -0.39662       -1.00483
C         -0.43470        0.88208       -0.23315
C         -0.73897        2.04405       -1.13343
C          0.16858        2.76901       -1.79743
C          1.61572        2.52535       -1.70965
O          2.09663        1.50545       -1.25652
H          2.26897        3.33634       -2.07635
H         -0.15653        3.61848       -2.39009
H         -1.79105        2.30583       -1.21294
O         -1.54349        0.59395        0.62124
C         -1.69687        1.46384        1.67724
O         -0.94183        2.37281        1.84804
C         -2.88957        1.10814        2.49864
H         -2.87582        1.68590        3.42044
H         -3.79794        1.34962        1.93905
H         -2.90766        0.03928        2.72057
H          0.45974        1.09022        0.36140
H          0.56581       -0.21435       -1.78744
O         -1.43077       -0.78995       -1.66521
C         -1.93091       -1.77338       -1.02178
O         -1.18117       -2.31759       -0.14575
C         -3.29329       -2.24495       -1.27742
H         -3.40720       -3.27848       -0.95498
H         -3.53526       -2.12342       -2.33390
H         -3.97549       -1.61044       -0.69927
H          0.77598       -2.34449       -0.77759
 
C5_rearranged_RSR/conf_3
Charge=+1, Multiplicity=+1
C          0.16708       -1.46303       -0.58791
C          0.73701       -1.92442        0.74329
H          1.01564       -2.97756        0.67027
H          0.01841       -1.78212        1.54743
O          1.86434       -1.13326        1.08897
C          2.97517       -1.31993        0.31396
O          2.95507       -2.05430       -0.63577
C          4.11177       -0.48006        0.77936
H          5.04091       -0.87707        0.37496
H          3.96507        0.53506        0.39508
H          4.14758       -0.43228        1.86790
C          0.00065        0.03405       -0.83239
C         -0.13551        0.99985        0.34587
C         -0.64256        2.34184       -0.09531
C          0.11868        3.30960       -0.62063
C          1.57405        3.19667       -0.81832
O          2.18186        2.14566       -0.78148
H          2.11099        4.14517       -0.99501
H         -0.33630        4.26286       -0.87260
H         -1.70488        2.51960        0.04513
O         -0.82293        0.54822        1.52302
C         -2.14110        0.28110        1.52932
O         -2.78955        0.15589        0.51712
C         -2.66474        0.16073        2.91800
H         -3.63626       -0.32882        2.90529
H         -1.96077       -0.37765        3.55438
H         -2.77496        1.16594        3.33695
H          0.89255        1.09954        0.69877
H          0.80427        0.43415       -1.44893
O         -1.20270        0.02525       -1.68048
C         -1.85015       -1.05080       -1.43246
O         -1.21886       -1.93780       -0.75443
C         -3.17765       -1.30657       -1.98804
H         -3.04689       -1.79934       -2.95916
H         -3.70895       -0.36729       -2.12588
H         -3.72589       -1.97862       -1.32895
H          0.72539       -1.91293       -1.40968
 
C5_rearranged_RSR/conf_4
Charge=+1, Multiplicity=+1
C          0.95110       -0.04294       -0.70553
C          1.41377        0.31013        0.68553
H          0.81944       -0.18447        1.45284
H          1.30847        1.39598        0.78785
O          2.74996       -0.09198        0.90902
C          3.70492        0.68743        0.32189
O          3.41248        1.57741       -0.42933
C          5.07203        0.28268        0.75090
H          5.81052        0.75186        0.10425
H          5.23079        0.61590        1.78073
H          5.17657       -0.80339        0.73852
C         -0.47968        0.32443       -1.08980
C         -1.50345        0.37802        0.03723
C         -2.83659        0.90069       -0.40770
C         -3.11820        2.19579       -0.59426
C         -2.13305        3.26817       -0.36875
O         -0.94305        3.06204       -0.24243
H         -2.53311        4.29528       -0.30915
H         -4.12377        2.49199       -0.87669
H         -3.60989        0.15068       -0.55124
O         -1.63903       -0.95145        0.54087
C         -1.70558       -1.07736        1.91159
O         -1.56251       -0.14034        2.63865
C         -1.95414       -2.49422        2.30079
H         -2.89778       -2.83807        1.87033
H         -1.15770       -3.13546        1.91411
H         -1.99250       -2.56860        3.38531
H         -1.10099        1.02890        0.81889
H         -0.52479        1.22167       -1.69900
O         -0.83645       -0.82049       -1.95128
C         -0.06138       -1.79402       -1.64975
O          0.93719       -1.51479       -0.91013
C         -0.31686       -3.15071       -2.13729
H         -0.63439       -3.10986       -3.18115
H         -1.14854       -3.56253       -1.55464
H          0.56539       -3.77546       -2.01438
H          1.66608        0.33389       -1.43852
 
C5_rearranged_RSR/conf_5
Charge=+1, Multiplicity=+1
C         -0.40111       -0.16353       -1.45891
C         -0.92575       -1.35823       -0.69495
H         -0.77803       -1.25730        0.37866
H         -0.39002       -2.24053       -1.05413
O         -2.29678       -1.55107       -0.97914
C         -3.16751       -1.02132       -0.07122
O         -2.79566       -0.36340        0.86284
C         -4.57129       -1.38997       -0.40392
H         -4.71369       -2.45588       -0.20411
H         -5.25729       -0.81207        0.21155
H         -4.77063       -1.22861       -1.46473
C          1.01737        0.31562       -1.13874
C          1.53368        0.00665        0.26105
C          2.97249        0.38257        0.45087
C          4.00866       -0.33487       -0.00084
C          3.84683       -1.59795       -0.74005
O          2.79073       -1.96228       -1.21829
H          4.75024       -2.22459       -0.83872
H          5.02174       -0.01457        0.22213
H          3.14828        1.28682        1.02738
O          0.70338        0.72675        1.16777
C          0.29570        0.04140        2.29607
O          0.61167       -1.09611        2.48193
C         -0.58126        0.88889        3.14704
H         -1.58513        0.87176        2.71046
H         -0.62667        0.46582        4.14872
H         -0.22676        1.91975        3.18023
H          1.42052       -1.06888        0.42824
H          1.73950        0.02821       -1.89602
O          0.84482        1.77892       -1.22060
C         -0.40055        2.03709       -1.07712
O         -1.19507        1.04515       -1.15247
C         -0.88108        3.39806       -0.83721
H         -0.23257        4.11773       -1.33743
H         -0.81846        3.57507        0.24332
H         -1.91820        3.49888       -1.15241
H         -0.54455       -0.31182       -2.53183
 
C5_rearranged_RSR/conf_6
Charge=+1, Multiplicity=+1
C          0.46055       -1.14562        0.80290
C          1.20087       -1.59000       -0.43870
H          1.09106       -0.88173       -1.25618
H          0.79596       -2.56139       -0.73442
O          2.56730       -1.78466       -0.13230
C          3.39641       -0.75196       -0.46254
O          2.98400        0.27275       -0.93498
C          4.81543       -1.09515       -0.16945
H          5.13727       -1.89538       -0.84152
H          5.44161       -0.21824       -0.31797
H          4.91312       -1.47007        0.85127
C         -0.99937       -0.71064        0.68205
C         -1.53184       -0.18482       -0.65547
C         -2.81922        0.57303       -0.48586
C         -4.03139        0.02146       -0.35713
C         -4.27923       -1.43036       -0.36477
O         -3.40593       -2.26100       -0.21963
H         -5.32634       -1.74252       -0.52360
H         -4.90103        0.66835       -0.29024
H         -2.72652        1.65469       -0.49431
O         -0.63064        0.52967       -1.51271
C         -0.10136        1.72080       -1.16154
O         -0.22863        2.18048       -0.05063
C          0.66841        2.33121       -2.27565
H          0.20522        2.12572       -3.24029
H          0.76568        3.40170       -2.10372
H          1.66728        1.88157       -2.26626
H         -1.73240       -1.09978       -1.22157
H         -1.69219       -1.49478        0.98428
O         -1.05820        0.31740        1.72998
C          0.13115        0.76003        1.91150
O          1.06915        0.06132        1.39104
C          0.41359        1.91218        2.76565
H          1.31198        2.41347        2.40674
H          0.59782        1.54511        3.78234
H         -0.43889        2.58786        2.76979
H          0.56989       -1.90326        1.58368
 
C5_rearranged_RSR/conf_7
Charge=+1, Multiplicity=+1
C          0.69414       -0.96688       -0.87257
C          1.44740       -1.59304        0.29725
H          1.24370       -2.66385        0.30645
H          1.15591       -1.15296        1.24924
O          2.85158       -1.48249        0.12645
C          3.31033       -0.21047        0.15273
O          2.54342        0.72038        0.19112
C          4.79581       -0.14314        0.13286
H          5.11266        0.87678       -0.07393
H          5.17575       -0.44984        1.11190
H          5.20237       -0.83565       -0.60599
C         -0.10715        0.33592       -0.74119
C         -0.52296        0.91282        0.61540
C         -1.71883        1.81900        0.50730
C         -1.70913        3.09715        0.11579
C         -0.49731        3.82237       -0.30567
O          0.53405        3.27102       -0.62120
H         -0.57193        4.92467       -0.31641
H         -2.63658        3.66187        0.14122
H         -2.66247        1.37398        0.80906
O         -0.71132        0.00183        1.71351
C         -1.66733       -0.94111        1.67774
O         -2.27093       -1.21810        0.66759
C         -1.86525       -1.57343        3.01156
H         -2.42816       -2.49806        2.90229
H         -0.90807       -1.75253        3.50370
H         -2.42936       -0.88189        3.64517
H          0.35700        1.48429        0.91890
H          0.39345        1.15989       -1.24657
O         -1.29077        0.02144       -1.56993
C         -1.36345       -1.24234       -1.71826
O         -0.34275       -1.91402       -1.33908
C         -2.53075       -1.88776       -2.31764
H         -3.04427       -1.19105       -2.97924
H         -3.20033       -2.14521       -1.48897
H         -2.23922       -2.79941       -2.83739
H          1.38008       -0.88582       -1.71885
 
C5_rearranged_RSR/conf_8
Charge=+1, Multiplicity=+1
C         -0.13567       -0.78297       -1.64631
C          1.27942       -1.17615       -1.27784
H          1.67244       -1.86559       -2.03036
H          1.32496       -1.67519       -0.31114
O          2.03078        0.02093       -1.27026
C          3.12196        0.01936       -0.44183
O          3.39069       -0.92335        0.24585
C          3.87607        1.29895       -0.55303
H          4.56232        1.38910        0.28644
H          4.45143        1.28772       -1.48358
H          3.19875        2.15320       -0.59726
C         -0.87311        0.30872       -0.84629
C         -0.30622        0.92090        0.43812
C         -1.38998        1.55726        1.26409
C         -1.90103        2.77841        1.07275
C         -1.46921        3.68884       -0.00190
O         -0.82430        3.33126       -0.96557
H         -1.75859        4.74812        0.11550
H         -2.64424        3.15621        1.76859
H         -1.74796        0.95751        2.09623
O          0.54335        0.13375        1.27557
C          0.12680       -1.03746        1.79079
O         -0.90258       -1.56562        1.43760
C          1.10139       -1.57120        2.77850
H          2.08867       -1.63790        2.31209
H          1.18850       -0.87701        3.61844
H          0.77353       -2.54664        3.13043
H          0.36619        1.69637        0.06460
H         -1.09529        1.17100       -1.47451
O         -2.17527       -0.33969       -0.61361
C         -2.07091       -1.58535       -0.86281
O         -0.99143       -1.95714       -1.43991
C         -3.12980       -2.53518       -0.52922
H         -4.09764       -2.03486       -0.52958
H         -2.91499       -2.88350        0.48840
H         -3.11144       -3.38551       -1.20924
H         -0.20487       -0.55892       -2.71251
 
C5_rearranged_RSR/conf_9
Charge=+1, Multiplicity=+1
C          0.43535       -1.04453        0.66866
C          0.95349       -1.00491       -0.76182
H          0.85964       -0.00402       -1.18572
H          0.37449       -1.71676       -1.34762
O          2.30175       -1.44328       -0.81035
C          3.25373       -0.47903       -0.76467
O          2.99340        0.67982       -0.55970
C          4.60711       -1.05124       -1.00938
H          4.68346       -1.34163       -2.06111
H          5.36787       -0.30712       -0.78387
H          4.75533       -1.95253       -0.41196
C         -0.81641       -0.21844        0.98368
C         -1.92263       -0.00178       -0.08790
C         -3.22637       -0.62853        0.32309
C         -3.55368       -1.92479        0.29066
C         -2.62638       -2.96773       -0.15711
O         -1.43441       -2.77035       -0.28816
H         -3.05593       -3.95916       -0.37994
H         -4.55795       -2.22827        0.56907
H         -3.96909        0.09644        0.64629
O         -2.22391        1.38196       -0.21719
C         -1.46863        2.10067       -1.09210
O         -0.53451        1.61727       -1.67100
C         -1.97502        3.49567       -1.21616
H         -1.25508        4.09586       -1.76835
H         -2.92593        3.48225       -1.75650
H         -2.16561        3.92471       -0.23087
H         -1.57578       -0.39268       -1.04703
H         -1.26855       -0.56347        1.91648
O         -0.20805        1.08310        1.33522
C          1.01498        0.87398        1.65417
O          1.42712       -0.32311        1.50768
C          1.88908        1.94160        2.12822
H          2.52422        2.20523        1.27113
H          2.54255        1.56194        2.91555
H          1.31430        2.80360        2.45932
H          0.39312       -2.05322        1.06709
 
C5_rearranged_RSR/conf_10
Charge=+1, Multiplicity=+1
C          0.44279       -1.01163       -0.72335
C          1.02177        0.35238       -1.06129
H          1.05431        0.98537       -0.17381
H          0.40126        0.82205       -1.82648
O          2.32396        0.21980       -1.59652
C          3.34804        0.34939       -0.71115
O          3.16234        0.47782        0.47261
C          4.66316        0.32120       -1.40736
H          5.46659        0.29443       -0.67468
H          4.71996       -0.54090       -2.07495
H          4.75962        1.21720       -2.02673
C         -0.78931       -1.02237        0.17809
C         -1.73630        0.17294        0.14064
C         -3.10805       -0.16695        0.64599
C         -4.01008       -0.88065       -0.03989
C         -3.74595       -1.41747       -1.38443
O         -2.63447       -1.47549       -1.87438
H         -4.62417       -1.77109       -1.95175
H         -4.99998       -1.04060        0.37609
H         -3.36161        0.24289        1.62017
O         -1.18864        1.22810        0.91522
C         -1.15656        2.46677        0.31701
O         -1.45872        2.62599       -0.82958
C         -0.69531        3.50226        1.28246
H         -0.55805        4.44780        0.76257
H         -1.44362        3.62091        2.07073
H          0.23503        3.18900        1.76155
H         -1.81197        0.49040       -0.90511
H         -1.35133       -1.94394        0.04056
O         -0.16539       -1.14039        1.51671
C          1.02725       -1.56669        1.35685
O          1.41450       -1.70286        0.14462
C          1.91871       -1.85340        2.47665
H          2.65064       -1.03484        2.49944
H          2.46807       -2.77686        2.28238
H          1.36844       -1.90207        3.41350
H          0.31718       -1.63816       -1.60421

C7_rearranged_RSR/conf_0
Charge=+1, Multiplicity=+1
C         -0.87623       -1.29139       -0.20036
H         -0.53238       -2.25906       -0.55215
C         -1.10372       -1.25441        1.31354
H         -0.50407       -0.50480        1.83171
H         -1.02661       -2.22944        1.79036
O         -2.50693       -0.83357        1.41523
C         -3.01920       -0.81003        0.25039
O         -2.24546       -1.10700       -0.72104
C         -4.43499       -0.49712        0.03709
H         -4.80877        0.11966        0.85340
H         -4.99258       -1.44136        0.03167
H         -4.57113       -0.01516       -0.93064
C         -0.02792       -0.16312       -0.74519
C          1.43326       -0.28621       -0.20552
C          2.31523       -0.95838       -1.20463
C          2.65305       -2.25445       -1.20898
C          2.22302       -3.22891       -0.19538
O          1.25548       -3.08701        0.52755
H          2.84624       -4.13679       -0.11066
H          3.34417       -2.61817       -1.96379
H          2.71660       -0.29757       -1.96998
H          1.43152       -0.82871        0.74028
O          1.96888        1.00993        0.01553
C          1.78663        1.52128        1.26059
O          1.15836        0.94751        2.11145
C          2.47578        2.83525        1.40366
H          2.10349        3.34985        2.28725
H          3.54866        2.65650        1.52253
H          2.34511        3.44397        0.50755
H         -0.02596       -0.18552       -1.83792
O         -0.63773        1.03586       -0.30933
C         -0.53844        2.10841       -1.16854
O         -0.02122        2.01668       -2.24042
C         -1.16301        3.31988       -0.56329
H         -0.95282        4.18487       -1.18868
H         -0.78775        3.47694        0.45008
H         -2.24543        3.18069       -0.49317
 
C7_rearranged_RSR/conf_1
Charge=+1, Multiplicity=+1
C          0.89090       -0.03365       -1.36424
H          0.29373        0.14424       -2.25674
C          2.37165        0.29685       -1.50902
H          2.68339        1.18315       -0.96022
H          2.73353        0.30310       -2.53723
O          2.99886       -0.85733       -0.85417
C          2.13023       -1.78991       -0.75965
O          0.95164       -1.49194       -1.16631
C          2.44312       -3.09806       -0.19718
H          2.12585       -3.04952        0.85505
H          3.51089       -3.30008       -0.25490
H          1.85105       -3.86896       -0.69174
C          0.24158        0.56334       -0.11707
C         -1.05003       -0.14635        0.26076
C         -1.52822        0.28782        1.61168
C         -1.02174       -0.14580        2.77514
C          0.04007       -1.14976        2.88799
O          0.73135       -1.53895        1.96093
H          0.19143       -1.57025        3.89736
H         -1.45177        0.20616        3.70759
H         -2.35352        0.99558        1.61848
H         -0.85293       -1.22047        0.29626
O         -2.00234        0.12797       -0.75787
C         -3.05606       -0.74164       -0.80289
O         -3.14489       -1.66526       -0.04456
C         -4.02238       -0.36028       -1.87289
H         -4.75301       -1.15605       -2.00115
H         -4.53590        0.55992       -1.58034
H         -3.50278       -0.16010       -2.81162
H          0.93780        0.47459        0.71967
O         -0.02358        1.93227       -0.37556
C          0.84044        2.84607        0.16133
O          1.87584        2.52005        0.67483
C          0.30978        4.22887        0.01412
H         -0.48922        4.37703        0.74684
H         -0.12405        4.37454       -0.97628
H          1.10455        4.94765        0.20223
 
C7_rearranged_RSR/conf_2
Charge=+1, Multiplicity=+1
C         -1.16192        0.27335       -0.71623
H         -1.00765        1.02917       -1.48129
C         -1.63210       -1.07827       -1.26340
H         -1.11410       -1.93278       -0.84245
H         -1.65959       -1.12978       -2.34706
O         -3.02617       -1.16511       -0.79285
C         -3.29887       -0.13010       -0.10271
O         -2.36962        0.73049        0.02420
C         -4.62416        0.07414        0.49081
H         -4.53784        0.65512        1.40868
H         -5.11218       -0.88417        0.66298
H         -5.22597        0.64977       -0.22254
C         -0.00878        0.30722        0.27427
C          1.36331        0.65154       -0.38824
C          2.15890        1.64268        0.40021
C          1.91279        2.95836        0.45719
C          0.81321        3.60481       -0.26000
O         -0.09377        2.99910       -0.80188
H          0.84048        4.70819       -0.29994
H          2.57496        3.59898        1.03044
H          3.00796        1.23107        0.93602
H          1.16098        1.04738       -1.38706
O          2.19035       -0.50528       -0.50967
C          1.85024       -1.36811       -1.48033
O          0.84534       -1.22479       -2.13749
C          2.85288       -2.45804       -1.63919
H          3.23393       -2.78331       -0.67044
H          2.41209       -3.28842       -2.18720
H          3.70052       -2.06836       -2.21141
H         -0.22519        1.10193        0.99131
O          0.00299       -0.94118        0.94597
C          0.69389       -0.97407        2.12725
O          1.21929        0.00447        2.57288
C          0.69518       -2.34481        2.71246
H          1.06474       -2.30064        3.73477
H          1.35571       -2.98390        2.11928
H         -0.30349       -2.78394        2.68401
 
C7_rearranged_RSR/conf_3
Charge=+1, Multiplicity=+1
C          0.52881        0.02423       -1.31023
H         -0.12692       -0.42633       -2.04979
C          1.43015        1.13274       -1.85631
H          1.21187        2.12021       -1.45353
H          1.50905        1.14980       -2.94294
O          2.74847        0.74096       -1.35098
C          2.67539       -0.46147       -0.92017
O          1.51836       -0.99938       -0.95570
C          3.84195       -1.17470       -0.40816
H          3.80515       -1.06774        0.68373
H          4.76088       -0.73792       -0.79432
H          3.76096       -2.23527       -0.64866
C         -0.22945        0.43362       -0.04576
C         -0.76161       -0.72497        0.81737
C         -1.01492       -0.26039        2.21971
C         -0.08864       -0.00351        3.15419
C          1.35417       -0.15921        2.95933
O          1.88420       -0.37163        1.88246
H          1.97238       -0.07758        3.87042
H         -0.41078        0.30473        4.14390
H         -2.06552       -0.14865        2.47486
H         -0.01557       -1.52501        0.80484
O         -2.01617       -1.22533        0.35985
C         -2.00230       -2.12172       -0.65099
O         -0.99090       -2.41195       -1.23701
C         -3.36436       -2.67117       -0.90545
H         -3.65179       -3.31594       -0.07016
H         -4.09679       -1.86385       -0.96177
H         -3.35835       -3.25142       -1.82557
H          0.44217        1.03018        0.57466
O         -1.32112        1.23719       -0.46282
C         -1.21992        2.58798       -0.26497
O         -0.19952        3.10627        0.09561
C         -2.51488        3.26207       -0.55643
H         -2.93551        2.89759       -1.49527
H         -2.36647        4.33918       -0.59099
H         -3.22762        3.01785        0.23660
 
C7_rearranged_RSR/conf_4
Charge=+1, Multiplicity=+1
C          0.20488       -0.98629       -1.08501
H         -0.21643       -1.93074       -1.42946
C          0.77685       -0.14718       -2.23270
H          0.52229        0.90978       -2.18777
H          0.55342       -0.54892       -3.21874
O          2.21781       -0.26806       -2.03428
C          2.44105       -0.89880       -0.94833
O          1.41600       -1.35537       -0.33451
C          3.80636       -1.14589       -0.48115
H          4.30569       -0.18134       -0.36549
H          4.34052       -1.72006       -1.24420
H          3.79260       -1.68830        0.46131
C         -0.83927       -0.30018       -0.22130
C         -0.45458        1.00570        0.48173
C         -1.68675        1.73912        0.92026
C         -2.45436        2.50475        0.13418
C         -2.17542        2.76000       -1.28586
O         -1.32690        2.17151       -1.92822
H         -2.78642        3.54495       -1.76492
H         -3.31654        3.00756        0.56123
H         -1.93836        1.62386        1.97095
H          0.12928        1.62146       -0.20464
O          0.30980        0.77225        1.66900
C          1.63373        0.97583        1.61497
O          2.22319        1.17246        0.57549
C          2.24936        0.92529        2.97084
H          3.33331        0.88179        2.88719
H          1.96942        1.82960        3.51915
H          1.86481        0.07279        3.53352
H         -1.63651       -0.05846       -0.93287
O         -1.33460       -1.18868        0.76411
C         -2.27147       -2.08705        0.33401
O         -2.57942       -2.16920       -0.82286
C         -2.81050       -2.88490        1.46996
H         -3.41074       -3.70640        1.08489
H         -3.43466       -2.24005        2.09506
H         -1.99791       -3.25922        2.09516
 
C7_rearranged_RSR/conf_5
Charge=+1, Multiplicity=+1
C          1.19770        0.84618       -0.47985
H          0.95958        1.72735       -1.06993
C          2.13957        1.12210        0.69393
H          1.71562        0.89790        1.66608
H          2.59244        2.10950        0.68144
O          3.23006        0.15760        0.46916
C          3.08604       -0.36493       -0.68276
O          2.05852       -0.00104       -1.34702
C          4.03798       -1.34034       -1.22089
H          4.24307       -1.10998       -2.26833
H          3.56523       -2.32858       -1.18989
H          4.95117       -1.34943       -0.62948
C         -0.02965        0.00945       -0.18591
C         -1.26263        0.79047        0.30827
C         -1.70312        1.94094       -0.55273
C         -1.36173        3.22834       -0.39090
C         -0.45478        3.70741        0.65201
O          0.36248        2.99754        1.20985
H         -0.54394        4.77182        0.93110
H         -1.83159        3.98112       -1.01736
H         -2.41216        1.69069       -1.33339
H         -1.04054        1.14879        1.31550
O         -2.32575       -0.14477        0.50686
C         -2.86837       -0.77003       -0.58058
O         -2.51794       -0.53005       -1.70387
C         -3.89282       -1.76781       -0.16615
H         -3.37599       -2.71286        0.02855
H         -4.40926       -1.45975        0.74258
H         -4.59479       -1.92382       -0.98371
H         -0.30203       -0.53338       -1.09562
O          0.34979       -0.91201        0.83258
C         -0.03790       -2.22161        0.69402
O         -0.54997       -2.63598       -0.30376
C          0.26172       -2.98872        1.93645
H          0.21887       -4.05553        1.72601
H         -0.49717       -2.74134        2.68514
H          1.23198       -2.71151        2.35151
 
C7_rearranged_RSR/conf_6
Charge=+1, Multiplicity=+1
C          0.87425        0.99630       -0.32945
H          0.40188        1.87204       -0.76276
C          1.83563        1.33105        0.80444
H          1.54777        0.91867        1.76699
H          2.06328        2.39052        0.89097
O          3.07018        0.65804        0.38327
C          2.93614        0.27568       -0.82996
O          1.80760        0.52087       -1.37334
C          4.01504       -0.39183       -1.55472
H          3.94736       -0.16576       -2.61868
H          3.85250       -1.46791       -1.41788
H          4.98359       -0.11665       -1.14059
C         -0.16033       -0.09803       -0.07155
C         -1.55373        0.45319        0.29390
C         -2.09884        1.51818       -0.61233
C         -2.00529        2.83986       -0.40288
C         -1.29267        3.43534        0.73354
O         -0.41689        2.86097        1.35394
H         -1.59093        4.46019        1.01553
H         -2.53038        3.52205       -1.06535
H         -2.66993        1.16269       -1.46410
H         -1.47908        0.84173        1.31097
O         -2.48926       -0.61939        0.41637
C         -2.78632       -1.37097       -0.67395
O         -2.26490       -1.19632       -1.74469
C         -3.82670       -2.38876       -0.35082
H         -4.78875       -1.88462       -0.22060
H         -3.90216       -3.10309       -1.16803
H         -3.59500       -2.89339        0.58855
H         -0.23142       -0.69681       -0.98214
O          0.16057       -0.94363        1.03565
C          1.04984       -1.94461        0.84934
O          1.76731       -1.99041       -0.11855
C          1.00927       -2.92691        1.96704
H          1.90722       -3.54105        1.95204
H          0.13405       -3.56995        1.83179
H          0.89544       -2.42055        2.92657

C5_rearrangement/IRCb
Charge=+1, Multiplicity=+1
C         -0.46065        0.79318       -0.12132
O         -1.16055        0.99837        1.14744
C         -1.55458        0.00043        1.84312
C         -0.98187       -1.29739        1.88832
C          0.26344       -1.62375        1.48204
C          1.35328       -0.73418        0.99004
O          2.40873       -1.50725        0.42438
C          2.03211       -2.28594       -0.61878
O          0.87631       -2.33371       -0.96446
C          3.17981       -3.00423       -1.23102
H          2.81221       -3.76331       -1.91807
H          3.79660       -2.28518       -1.77857
H          3.80776       -3.44940       -0.45730
C          1.00703        0.44925        0.07076
O          1.69951        1.56832        0.60798
C          2.07826        2.51761       -0.30520
O          1.78147        2.42182       -1.46317
C          2.86519        3.60216        0.34268
H          3.80836        3.19411        0.71571
H          3.06529        4.38729       -0.38308
H          2.32086        4.00428        1.19982
H          1.39470        0.24571       -0.93115
H          1.81436       -0.30081        1.88665
H          0.59124       -2.63984        1.68602
H         -1.58732       -2.04466        2.38838
H         -2.30938        0.27094        2.57774
C         -1.23039       -0.15112       -1.02520
O         -2.52448        0.37694       -1.32801
C         -3.53757        0.04491       -0.52339
O         -3.37819       -0.50624        0.55053
C         -4.85916        0.41142       -1.09827
H         -5.62791        0.35074       -0.33130
H         -4.81761        1.41127       -1.53395
H         -5.09487       -0.28747       -1.90650
H         -1.32181       -1.16263       -0.63512
H         -0.70103       -0.20006       -1.97690
H         -0.50321        1.78889       -0.56258

C5_rearrangement/TS
Charge=+1, Multiplicity=+1
C          0.62448        0.77231       -0.22074
O          1.37614       -0.73216       -1.43334
C          1.56445       -1.89242       -1.06211
C          0.70113       -2.56714       -0.11703
C         -0.56337       -2.15647        0.06860
C         -1.20756       -0.98739       -0.61918
O         -2.61590       -1.13513       -0.66756
C         -3.31849       -1.10767        0.49866
O         -2.77975       -0.95726        1.56327
C         -4.77418       -1.28893        0.24740
H         -5.31458       -1.23943        1.19006
H         -5.13150       -0.51726       -0.43839
H         -4.94723       -2.25465       -0.23428
C         -0.79481        0.35165        0.02385
O         -1.67580        1.35752       -0.49353
C         -1.23261        2.57000       -0.16972
O         -0.10786        2.67608        0.29631
C         -2.18475        3.67649       -0.41085
H         -2.93029        3.67016        0.39087
H         -1.65822        4.62839       -0.40429
H         -2.71064        3.52184       -1.35438
H         -0.96610        0.28836        1.10187
H         -0.90970       -0.95163       -1.67048
H         -1.20982       -2.72628        0.72800
H          1.06797       -3.46966        0.35883
H          2.38790       -2.45787       -1.51572
C          1.61566        0.58361        0.86805
O          2.91836        0.93824        0.46940
C          3.83475       -0.06474        0.39774
O          3.54064       -1.21933        0.57217
C          5.18724        0.47030        0.08636
H          5.88892       -0.35255       -0.02918
H          5.14877        1.07131       -0.82509
H          5.51333        1.12845        0.89579
H          1.58560       -0.45210        1.22810
H          1.32206        1.23240        1.69850
H          0.90529        1.29921       -1.12012

C5_rearrangement/IRCf
Charge=+1, Multiplicity=+1
C         -0.73796        0.68870       -0.17144
O         -0.74008       -0.98027        2.41770
C         -0.71056       -2.12664        2.01930
C         -0.07104       -2.55598        0.76106
C          0.87209       -1.87548        0.09986
C          1.42745       -0.53768        0.50338
O          2.85055       -0.49741        0.41462
C          3.45225       -0.65230       -0.79547
O          2.82735       -0.73886       -1.82045
C          4.93356       -0.70303       -0.65013
H          5.39720       -0.64479       -1.63257
H          5.28473        0.10495       -0.00594
H          5.21143       -1.64611       -0.17062
C          0.78461        0.58764       -0.30162
O          1.23662        1.88025        0.25317
C          0.21713        2.61306        0.48683
O         -0.92124        2.10074        0.23625
C          0.35174        3.96511        1.03522
H          1.30583        4.40009        0.74001
H         -0.48986        4.58183        0.72096
H          0.32920        3.88363        2.12894
H          1.13102        0.57578       -1.33546
H          1.21870       -0.35369        1.55882
H          1.30598       -2.30945       -0.79558
H         -0.36480       -3.53409        0.39204
H         -1.17035       -2.93418        2.61515
C         -1.48813        0.41892       -1.45033
O         -2.88702        0.48875       -1.27006
C         -3.46011       -0.59744       -0.68112
O         -2.79934       -1.52073       -0.28487
C         -4.94118       -0.46051       -0.62000
H         -5.36123       -1.28903       -0.05417
H         -5.21415        0.49287       -0.16285
H         -5.34664       -0.46238       -1.63533
H         -1.18872       -0.57568       -1.79798
H         -1.24073        1.15956       -2.21392
H         -1.12124        0.10463        0.66443

C7_rearrangement/IRCb
Charge=+1, Multiplicity=+1
C         -0.22233       -0.40298        0.73141
O          1.00947       -0.50357        1.46007
C          1.39030        0.67472        2.03281
C          2.08934        1.55382        1.32285
C          2.43853        1.24984       -0.08652
C          1.37705        0.60513       -1.01421
O          1.91208       -0.73601       -1.25845
C          3.05101       -0.84953       -0.68366
O          3.49860        0.18061       -0.09289
C          3.78587       -2.11643       -0.69760
H          4.85871       -1.93004       -0.65558
H          3.49688       -2.66685        0.20652
H          3.51197       -2.70682       -1.57096
C         -0.05659        0.46721       -0.52298
O         -0.46450        1.81470       -0.31982
C         -1.79602        2.06753       -0.53239
O         -2.54817        1.20760       -0.88961
C         -2.12376        3.49011       -0.23843
H         -3.12625        3.71143       -0.59838
H         -2.08683        3.64671        0.84356
H         -1.39336        4.15970       -0.69545
H         -0.66219        0.02714       -1.32174
H          1.36857        1.10340       -1.98396
H          2.91278        2.09913       -0.57355
H          2.43735        2.47994        1.76134
H          1.10626        0.81634        3.07273
C         -0.62638       -1.83957        0.42471
O         -1.78690       -1.88833       -0.38220
C         -2.96152       -1.62806        0.26454
O         -2.98778       -1.34740        1.43144
C         -4.12166       -1.72371       -0.66308
H         -4.13290       -0.82482       -1.28556
H         -4.02749       -2.59121       -1.31750
H         -5.04253       -1.77201       -0.08543
H         -0.78694       -2.35966        1.37131
H          0.15306       -2.34764       -0.14551
H         -0.99252        0.04600        1.36518

C7_rearrangement/TS
Charge=+1, Multiplicity=+1
C         -0.47306       -0.57581        1.06593
O          1.24304       -0.87584        1.93253
C          2.08656       -0.05152        2.30127
C          2.27872        1.26362        1.75514
C          1.84851        1.62996        0.53602
C          1.15018        0.75025       -0.46742
O          1.82435       -0.47424       -0.73140
C          3.05484       -0.30461       -1.30438
O          3.52224        0.79013       -1.44312
C          3.66057       -1.60639       -1.69981
H          3.10444       -2.02013       -2.54571
H          4.69690       -1.44928       -1.99079
H          3.59807       -2.32428       -0.87955
C         -0.28628        0.38833       -0.08277
O         -0.95261        1.59681        0.21655
C         -2.02012        1.91415       -0.59238
O         -2.31898        1.24638       -1.54049
C         -2.70133        3.14173       -0.10279
H         -3.36461        3.52339       -0.87615
H         -3.29043        2.87945        0.78135
H         -1.97520        3.89921        0.19534
H         -0.73440       -0.05887       -0.97611
H          1.07816        1.31527       -1.40039
H          2.04560        2.64443        0.20559
H          2.86166        1.95636        2.35300
H          2.74109       -0.36495        3.12677
C         -0.53723       -2.05528        0.76986
O         -1.60426       -2.35313       -0.14288
C         -2.65025       -1.55958        0.02405
O         -2.55526       -0.61020        0.79075
C         -3.83744       -1.87263       -0.80101
H         -3.82666       -1.18355       -1.65283
H         -3.81521       -2.89925       -1.16105
H         -4.74114       -1.67396       -0.22476
H         -0.68801       -2.62557        1.68673
H          0.37565       -2.37307        0.27066
H         -0.77610       -0.17783        2.02207

C7_rearrangement/IRCf
Charge=+1, Multiplicity=+1
C         -0.67161       -0.72436        0.66513
O          1.96649       -1.68869        1.38784
C          2.63077       -0.86277        1.97733
C          2.28173        0.56208        2.09800
C          1.59535        1.31159        1.22769
C          1.07538        0.97173       -0.14374
O          1.79919       -0.03088       -0.83866
C          3.01892        0.36916       -1.32122
O          3.42838        1.47894       -1.14668
C          3.69212       -0.74360       -2.05039
H          3.12526       -0.98753       -2.95297
H          4.69860       -0.43702       -2.32656
H          3.72476       -1.63900       -1.42570
C         -0.39209        0.52973       -0.16307
O         -1.14503        1.62075        0.34017
C         -2.34824        1.86012       -0.25625
O         -2.80239        1.12762       -1.09534
C         -2.96315        3.10973        0.26742
H         -3.97918        3.20437       -0.10923
H         -2.95392        3.10877        1.35919
H         -2.36999        3.96697       -0.06332
H         -0.67658        0.34364       -1.20375
H          1.11665        1.89668       -0.72763
H          1.41585        2.34752        1.50173
H          2.66602        1.04945        2.99117
H          3.55069       -1.16985        2.50784
C         -0.32757       -2.02348       -0.04419
O         -1.62049       -2.36587       -0.67240
C         -2.53642       -1.69275       -0.09322
O         -2.13889       -0.84893        0.78414
C         -3.95083       -1.84525       -0.42337
H         -4.20927       -0.99208       -1.06449
H         -4.12819       -2.77964       -0.95159
H         -4.55274       -1.77232        0.48395
H         -0.07349       -2.84291        0.62373
H          0.40884       -1.91793       -0.83400
H         -0.28738       -0.65426        1.67816

C5_RSS_C7_RSR_swap/IRCb
Charge=+1, Multiplicity=+1
C          0.11572       -1.49093        0.49051
O          1.97981        1.61213       -1.21497
C          1.41887        2.45132       -1.89110
C         -0.03200        2.46885       -2.11956
C         -0.90199        1.77011       -1.38209
C         -0.56195        0.86607       -0.23274
O         -1.71203        0.61376        0.57190
C         -2.07190        1.65305        1.40083
O         -1.46914        2.68368        1.39860
C         -3.25546        1.29172        2.23173
H         -3.51006        2.12988        2.87661
H         -4.10421        1.04805        1.58793
H         -3.03332        0.41066        2.83873
C         -0.06703       -0.49805       -0.66380
O         -1.12038       -1.14903       -1.47149
C         -1.56878       -2.15906       -0.83669
O         -0.97956       -2.45343        0.25493
C         -2.70968       -2.93428       -1.33092
H         -3.62197       -2.45891       -0.95089
H         -2.73831       -2.90605       -2.42008
H         -2.66651       -3.95520       -0.95404
H          0.81017       -0.40145       -1.30038
H          0.23729        1.30550        0.37550
H         -1.96510        1.86380       -1.58855
H         -0.40345        3.13089       -2.89565
H          1.99740        3.26049       -2.37027
C          1.42544       -2.27743        0.48351
O          2.54628       -1.47711        0.15816
C          2.82494       -0.46609        1.03015
O          2.04760       -0.17264        1.90095
C          4.12913        0.17848        0.73063
H          4.40712        0.82761        1.55833
H          4.89811       -0.57396        0.55015
H          4.01322        0.77675       -0.17730
H          1.39213       -3.04694       -0.29069
H          1.56494       -2.75300        1.45752
H         -0.08990       -1.03981        1.45575

C5_RSS_C7_RSR_swap/TS
Charge=+1, Multiplicity=+1
C          0.14169       -1.26233        0.39172
O          2.29746        1.75308       -0.72423
C          1.86731        2.74747       -1.27340
C          0.44972        2.96178       -1.59311
C         -0.56885        2.27231       -1.06443
C         -0.49425        1.17481       -0.04335
O         -1.82229        1.00198        0.45828
C         -1.97572        0.88355        1.81221
O         -1.04152        0.75987        2.55253
C         -3.41712        0.93245        2.18842
H         -3.53059        0.64662        3.23190
H         -3.78718        1.95210        2.04860
H         -4.00749        0.27846        1.54400
C         -0.01533       -0.14731       -0.63695
O         -0.96396       -0.54913       -1.65360
C         -1.71604       -1.55348       -1.28012
O         -1.43891       -2.15149       -0.23929
C         -2.85197       -1.88670       -2.16588
H         -3.64500       -1.15301       -1.98852
H         -2.55122       -1.80337       -3.21123
H         -3.22517       -2.88315       -1.93982
H          0.92671        0.02153       -1.15616
H          0.18895        1.42764        0.77349
H         -1.58206        2.53415       -1.35690
H          0.22845        3.77201       -2.28168
H          2.55346        3.56188       -1.56743
C          1.03547       -2.44791        0.08180
O          2.41869       -2.05710        0.05101
C          2.64179       -0.96930        0.76074
O          1.67899       -0.37557        1.23840
C          4.04628       -0.53238        0.88784
H          4.23304       -0.22881        1.91891
H          4.73626       -1.31373        0.57662
H          4.16175        0.35438        0.25589
H          0.82730       -2.86234       -0.90287
H          0.91434       -3.22383        0.83875
H         -0.32721       -1.17152        1.35870

C5_RSS_C7_RSR_swap/IRCf
Charge=+1, Multiplicity=+1
C          0.42936       -1.19163        0.34835
O          2.40325        1.74420       -0.37261
C          2.03532        2.77430       -0.90866
C          0.64622        3.07226       -1.26794
C         -0.42421        2.39495       -0.82933
C         -0.42277        1.21980        0.09979
O         -1.75878        1.09169        0.57996
C         -1.91874        0.62160        1.84703
O         -0.98497        0.28485        2.52501
C         -3.35895        0.55941        2.21846
H         -3.45160        0.43102        3.29492
H         -3.88878        1.45263        1.88540
H         -3.80350       -0.30488        1.71481
C          0.01753       -0.06640       -0.61337
O         -0.93855       -0.44646       -1.59448
C         -2.00277       -1.22598       -1.26561
O         -2.06295       -1.83976       -0.23319
C         -3.02250       -1.21618       -2.35062
H         -3.58136       -0.27719       -2.28881
H         -2.54947       -1.25236       -3.33282
H         -3.70834       -2.05006       -2.21607
H          0.90637        0.18837       -1.19460
H          0.26162        1.38902        0.93732
H         -1.41307        2.72445       -1.13661
H          0.49208        3.93790       -1.90500
H          2.77086        3.56011       -1.15646
C          0.99759       -2.41118       -0.36555
O          2.44330       -2.15633       -0.32064
C          2.66237       -1.21456        0.52145
O          1.62944       -0.68268        1.04312
C          4.01022       -0.75922        0.85118
H          4.10117       -0.66013        1.93542
H          4.75976       -1.43652        0.44856
H          4.11323        0.24553        0.42171
H          0.71735       -2.48684       -1.41394
H          0.82433       -3.35281        0.15347
H         -0.28860       -1.41518        1.12411

C7_RSS_C5_RSR_swap/IRCb
Charge=+1, Multiplicity=+1
C          0.59407       -1.41046       -0.43233
O          2.46520        1.41322       -0.09400
C          2.28471        2.51234       -0.58862
C          1.01177        2.96056       -1.15470
C         -0.15124        2.32182       -0.96822
C         -0.34227        1.06404       -0.17851
O         -1.68788        1.08861        0.28576
C         -1.90474        0.91466        1.61765
O         -1.01176        0.71878        2.39809
C         -3.35825        0.96633        1.93442
H         -3.79112       -0.00992        1.69308
H         -3.49139        1.15474        2.99794
H         -3.86740        1.72276        1.33672
C         -0.09411       -0.18992       -1.06819
O         -1.29329       -0.56017       -1.73402
C         -2.18743       -1.28565       -1.02470
O         -1.91745       -1.74544        0.05846
C         -3.47741       -1.42952       -1.75031
H         -4.01288       -0.47676       -1.69558
H         -3.30517       -1.64732       -2.80541
H         -4.07616       -2.20977       -1.28521
H          0.56925        0.11632       -1.87890
H          0.33782        1.05128        0.67477
H         -1.06232        2.73823       -1.39089
H          1.02641        3.89087       -1.71383
H          3.11211        3.24253       -0.62380
C          0.62054       -1.60344        1.08354
O          2.04630       -1.46184        1.41226
C          2.71141       -1.30840        0.33763
O          2.03890       -1.31187       -0.74874
C          4.16398       -1.13753        0.34698
H          4.59616       -1.62157        1.22157
H          4.59358       -1.51557       -0.58000
H          4.34307       -0.05745        0.40359
H          0.32417       -2.60305        1.39128
H          0.09061       -0.84950        1.66159
H          0.26679       -2.30515       -0.95708

C7_RSS_C5_RSR_swap/TS
Charge=+1, Multiplicity=+1
C          0.06493       -1.64003       -0.34538
O          2.53376        1.38229       -0.59968
C          2.24862        2.44776       -1.10640
C          0.88503        2.82204       -1.51154
C         -0.21343        2.15964       -1.13144
C         -0.24656        0.93876       -0.26108
O         -1.48197        0.95147        0.45750
C         -1.41913        1.24588        1.79523
O         -0.37833        1.35438        2.37656
C         -2.78784        1.37972        2.36996
H         -3.36818        0.47426        2.17591
H         -2.71560        1.55506        3.44104
H         -3.30720        2.21399        1.89169
C         -0.19610       -0.34647       -1.09617
O         -1.47620       -0.49419       -1.75499
C         -2.27270       -1.25603       -1.04419
O         -1.79235       -1.89695       -0.10401
C         -3.69333       -1.28700       -1.44343
H         -4.15903       -0.35702       -1.10184
H         -3.77400       -1.31764       -2.53133
H         -4.19589       -2.13699       -0.98725
H          0.54377       -0.24251       -1.88670
H          0.59159        0.94281        0.43913
H         -1.18964        2.52339       -1.44221
H          0.78261        3.71968       -2.11393
H          3.02933        3.20903       -1.28216
C          0.37742       -1.74528        1.13658
O          1.73936       -1.42267        1.43961
C          2.52697       -1.41881        0.38472
O          2.03200       -1.60363       -0.72316
C          3.95825       -1.16112        0.64409
H          4.22374       -1.41848        1.66787
H          4.56265       -1.71156       -0.07607
H          4.11973       -0.09079        0.48050
H          0.19353       -2.76676        1.47118
H         -0.22983       -1.05749        1.71882
H          0.08929       -2.53888       -0.94506

C7_RSS_C5_RSR_swap/IRCf
Charge=+1, Multiplicity=+1
C          0.14424       -1.66633       -0.20379
O          2.09661        1.50542       -1.25657
C          1.61570        2.52533       -1.70967
C          0.16855        2.76896       -1.79748
C         -0.73900        2.04401       -1.13348
C         -0.43472        0.88207       -0.23317
O         -1.54350        0.59395        0.62124
C         -1.69692        1.46392        1.67717
O         -0.94192        2.37293        1.84791
C         -2.88959        1.10821        2.49861
H         -2.90762        0.03937        2.72061
H         -2.87586        1.68604        3.42037
H         -3.79798        1.34961        1.93901
C         -0.16513       -0.39665       -1.00483
O         -1.43078       -0.79002       -1.66517
C         -1.93088       -1.77347       -1.02172
O         -1.18111       -2.31765       -0.14572
C         -3.29325       -2.24508       -1.27734
H         -3.97542       -1.61084       -0.69888
H         -3.53537       -2.12325       -2.33375
H         -3.40702       -3.27873       -0.95520
H          0.56577       -0.21439       -1.78746
H          0.45974        1.09022        0.36137
H         -1.79108        2.30575       -1.21303
H         -0.15655        3.61840       -2.39018
H          2.26893        3.33636       -2.07628
C          0.67339       -1.53003        1.21640
O          1.78571       -0.65737        1.26940
C          2.93340       -1.12559        0.68990
O          2.94391       -2.16795        0.09326
C          4.06322       -0.17933        0.88080
H          4.08442        0.19879        1.90369
H          4.99711       -0.67835        0.63049
H          3.91094        0.66965        0.20741
H          0.94367       -2.52325        1.58299
H         -0.08518       -1.09149        1.86310
H          0.77605       -2.34449       -0.77755
